# Supplementary material for: QTL for white spot syndrome virus resistance and the sex-determining locus in the Indian black tiger shrimp (Penaeus monodon)
Source: BMC Genomics. 2014 Aug 28;15(1):731. doi: 10.1186/1471-2164-15-731 (PMC4158065; doi:10.1186/1471-2164-15-731)
Supplement: Supplementary file 1 — Additional file 1: Map position and annotation for 3961 transcripts linkage mapped by [ [39]]. LG, linkage group. cM, position of SNP on linkage group in centimorgans . GeneID, closest homology to contig from BLAST. Length, length of contig in number of bases. NumHits, number of BLAST matches above threshold (Karlin-Altshul cut off E-score of 0.001, maximum number of 20). MinEValue, Karlin-Altshul E-score. (XLSX 283 KB) [file 12864_2014_6416_MOESM1_ESM.xlsx]

## Sheet: ANNOTofMappedSequencesLISTGOplu
contig ID	LG	cM	Gene ID	Length	NumHits	MinEValue	Mean Similarity
contig_1132	1	0	---NA---	532	0	NA
contig_20327	1	0	---NA---	428	0	NA
contig_3193	1	0	---NA---	215	0	NA
contig_37240	1	0	---NA---	798	0	NA
contig_37852	1	1.8	gamma-soluble nsf attachment protein	2299	20	2.70335e-91	0.709
contig_51303	1	1.8	efx84423abc subfamily abcg	2776	20	4.02257e-76	0.6615
contig_29352	1	2.3	---NA---	666	0	NA
contig_27798	1	2.4	---NA---	456	0	NA
contig_28167	1	2.4	---NA---	272	0	NA
contig_48382	1	2.4	ran gtpase activating protein 1	3108	20	6.80196e-96	0.6365
contig_49769	1	2.4	isoform c	5025	20	1.9297e-175	0.6735
contig_31653	1	3.7	---NA---	486	0	NA
contig_75403	1	9.2	xp_968522 eukaryotic translation initiation factor 4 3	1938	20	2.22097e-51	0.5625
contig_29982	1	23.7	---NA---	313	0	NA
contig_38057	1	24.3	xp_971716 cg5274 cg5274-pa	1614	20	4.95956e-38	0.4295
contig_51879	1	25.5	isoform c	4004	20	6.58824e-38	0.401
contig_41152	1	26.1	isoform n	1534	20	3.20486e-31	0.607
contig_44578	1	26.7	---NA---	1047	0	NA
contig_46418	1	31.4	xp_001815164 cg11526 cg11526-pa	4362	20	3.83113e-156	0.7835
contig_50904	1	31.6	sodium-dependent phosphate transporter	1987	20	3.06975e-80	0.5305
contig_32840	1	31.7	cytochrome p450 2d6	1280	20	9.32803e-87	0.5595
contig_33018	1	31.7	translation machinery-associated protein 20	1331	20	5.77832e-79	0.855
contig_23998	1	32.2	---NA---	427	0	NA
contig_45851	1	32.2	xp_002733395 galactosamine (n-acetyl)-6-sulfate sulfatase-like	2051	20	4.87239e-113	0.576
contig_23456	1	32.6	ribose-phosphate pyrophosphokinase	1563	20	1.02307e-149	0.838
contig_31599	1	32.6	---NA---	264	0	NA
contig_51863	1	32.6	aey84936voltage-dependent l-type calcium channel alpha-1 partial	3791	20	5.57132e-172	0.8465
contig_46253	1	32.8	dna methyltransferase 1 associated protein 1	1809	20	9.9067e-123	0.6275
contig_35547	1	33.5	---NA---	1018	0	NA
contig_19090	1	36.8	adp30958cop9 constitutive photomorphogenic-like protein subunit 5	1205	20	0	0.8625
contig_18021	1	37.1	survival of motor neuron protein interacting protein 1	1030	20	6.51378e-42	0.5785
contig_51132	1	46.9	xp_975351 ankyrin repeat and ibr domain-containing protein 1	8196	20	0	0.613
contig_43088	1	50.7	proteinase inhibitor i4 serpin	2223	20	0	0.4865
contig_35677	1	53.6	---NA---	3503	0	NA
contig_45584	1	53.7	efn62949adenylate cyclase type 9	848	20	1.61974e-26	0.476
contig_33172	1	58.7	---NA---	386	0	NA
contig_21170	1	60.3	---NA---	321	0	NA
contig_31526	1	60.3	afp64165ecdysteroid kinase	902	20	4.31327e-20	0.4995
contig_39454	1	60.3	---NA---	1098	0	NA
contig_17153	1	60.8	---NA---	305	0	NA
contig_25535	1	60.8	subfamily member 17	412	20	8.70515e-19	0.7685
contig_44987	1	60.8	fanconi-associated nuclease 1 isoform 2	1533	20	4.80014e-19	0.548
contig_48967	1	60.8	---NA---	1868	0	NA
contig_49698	1	62.7	xp_001814210 agap009133-pa	1553	20	2.1026e-54	0.545
contig_42861	1	62.9	roughest protein	1057	20	2.27125e-29	0.62
contig_44779	1	62.9	class b secretin-like g-protein coupled receptor	3211	20	2.54761e-45	0.4425
contig_47158	1	62.9	xp_001952163 probable maltase l-like	1965	20	7.25713e-58	0.7265
contig_48327	1	71.8	---NA---	2758	0	NA
contig_36793	2	0	xp_003699451 cubilin-like	486	20	7.82238e-35	0.572
contig_47460	2	0	dna p58 subunit	2082	20	1.37704e-46	0.7285
contig_21326	2	0.6	---NA---	281	0	NA
contig_43785	2	0.6	xp_001380792 tetratricopeptide repeat protein 27-like	2526	20	1.34772e-131	0.5815
contig_43123	2	0.9	vacuolar atp synthase subunit ac39	2316	20	2.49637e-169	0.908
contig_45513	2	0.9	xp_001607393 facilitated trehalose transporter tret1-like	1907	20	1.19972e-33	0.5555
contig_48746	2	0.9	chromosome 6 open reading frame isoform cra_a	3817	20	2.19764e-67	0.4195
contig_46283	2	4.2	---NA---	1173	0	NA
contig_76545	2	5.2	---NA---	1251	0	NA
contig_39226	2	9.7	xp_003428215 sodium- and chloride-dependent glycine transporter 1-like isoform 2	2024	20	1.05512e-51	0.4245
contig_39079	2	16.3	transmembrane protein 165	1605	20	1.09386e-45	0.675
contig_43205	2	16.3	cytoglobin-2-like isoform 2	1310	20	4.07691e-69	0.5285
contig_49317	2	16.3	xp_002409167zinc finger	3456	20	1.05835e-20	0.4785
contig_22322	2	21.2	---NA---	350	0	NA
contig_23249	2	21.2	---NA---	441	0	NA
contig_39744	2	21.2	xp_001601391 solute carrier family 35 member e1 homolog isoform 1	682	20	7.1102e-28	0.572
contig_40164	2	21.2	isoform c	2789	20	6.40399e-106	0.677
contig_117934	2	21.6	---NA---	277	0	NA
contig_16096	2	21.6	isoform a	602	20	8.38336e-18	0.5345
contig_33365	2	21.6	---NA---	744	0	NA
contig_44995	2	21.6	xp_001942608 proton-coupled folate transporter-like	1271	20	4.9621e-40	0.532
contig_52022	2	21.6	efn68430plasminogen activator inhibitor 1 rna-binding protein	5024	20	3.7944e-30	0.4605
contig_31064	2	22.1	xp_968108 angiopoietin-2	2626	20	1.43635e-59	0.5815
contig_43636	2	22.4	tripartite motif protein isoform cra_a	4907	20	9.03776e-170	0.5655
contig_46488	2	22.8	xp_001637505 protein	1529	2	3.21837e-07	0.525
contig_47397	2	22.8	xp_001951622 4-aminobutyrate mitochondrial-like	2435	20	2.94467e-160	0.748
contig_51066	2	22.8	---NA---	3482	0	NA
contig_26639	2	24	---NA---	340	0	NA
contig_37863	2	24	anaphase-promoting complex subunit 4	2704	20	4.60419e-77	0.5435
contig_28667	2	24.5	---NA---	621	0	NA
contig_50149	2	24.5	egi64875thyroid transcription factor 1-associated protein 26-like protein	1976	3	4.06984e-08	0.4567
contig_20816	2	24.8	---NA---	493	0	NA
contig_40138	2	24.8	efn77366insulin-degrading enzyme	2983	12	5.80854e-12	0.4992
contig_49930	2	24.8	---NA---	801	0	NA
contig_31030	2	30.5	---NA---	484	0	NA
contig_52064	2	30.5	polymerase i polypeptide 194kda	5650	20	0	0.5975
contig_29810	2	35.3	glutathione s-transferase kappa 1	1191	20	2.81215e-58	0.6525
contig_49036	2	35.3	#NAME?	2126	20	2.51964e-128	0.775
contig_36607	2	36.6	---NA---	1280	0	NA
contig_30665	2	37.5	serine protease	1631	20	2.32833e-51	0.5545
contig_48123	2	38	isoform e	3618	20	8.52215e-29	0.567
contig_43728	2	38.1	xp_002125376 cg14464 cg14464-pa	1604	20	9.32471e-21	0.5915
contig_44138	2	39.2	xp_968153 cg32432 cg32432-pa	1983	20	6.921e-32	0.4835
contig_50344	2	41.5	tubulin alpha-1 chain	4144	20	0	0.86
contig_35891	2	42.3	---NA---	731	0	NA
contig_36676	2	42.3	---NA---	641	0	NA
contig_48281	2	42.3	---NA---	2349	0	NA
contig_51056	2	42.3	---NA---	3108	0	NA
contig_30464	2	42.7	---NA---	540	0	NA
contig_45996	2	42.7	---NA---	3016	0	NA
contig_51670	2	42.7	adg22163chitinase 3 precursor	1743	20	0	0.7335
contig_17840	2	43.6	acv60547polehole-like protein	3458	6	0	0.51
contig_46863	2	43.6	acv60547polehole-like protein	2616	20	0	0.445
contig_49439	2	47	chromobox protein homolog 1	2434	20	4.28756e-10	0.5395
contig_52366	2	47	xp_972174 fragile site-associated protein	9333	20	0	0.6565
contig_24034	2	47.3	proteasome ( macropain) 26s non- 10	991	20	3.4771e-45	0.6215
contig_32905	2	47.3	alkylation repair homolog 2 ( coli)	915	20	2.24443e-56	0.6555
contig_34479	2	47.3	xp_972174 fragile site-associated protein	619	20	5.36907e-23	0.598
contig_48027	2	47.3	isoform i	1833	20	1.31666e-106	0.676
contig_48771	2	47.3	xp_796219 zinc finger cchc-type and rna-binding motif-containing protein 1-like	1589	20	2.03162e-52	0.685
contig_49065	2	47.3	xp_001623794 protein	1924	20	6.22482e-30	0.59
contig_33814	2	47.6	---NA---	1419	0	NA
contig_52232	2	47.7	yeats domain containing 2	4116	20	6.55086e-49	0.4075
contig_49392	2	48	efn78671disco-interacting protein 2	6887	20	0	0.773
contig_30239	2	48.6	amidohydrolase domain containing 1	555	20	3.15325e-52	0.686
contig_52313	2	48.7	eik58916extracellular serralysin family	5199	20	1.03909e-22	0.421
contig_36659	2	50.8	xp_001122545 peptidyl-prolyl cis-trans isomerase 1-like	2672	13	2.99965e-12	0.5392
contig_42965	2	50.8	hydroxyacyl-coenzyme a dehydrogenase 3-ketoacyl-coenzyme a thiolase enoyl-coenzyme a hydratase (trifunctional protein) beta subunit	1764	20	0	0.806
contig_47404	2	50.8	mgc68804 protein	3996	20	1.80528e-120	0.541
contig_48362	2	53.3	class b secretin-like g-protein coupled receptor	2016	20	3.27639e-37	0.4265
contig_52327	2	53.3	---NA---	7178	0	NA
contig_28698	2	53.5	---NA---	318	0	NA
contig_39648	2	61.1	---NA---	489	0	NA
contig_51035	2	61.8	class b secretin-like g-protein coupled receptor	2935	20	3.55251e-30	0.465
contig_51997	2	61.8	cad44570runt protein 1a	2649	2	5.90972e-53	0.84
contig_43772	2	62	---NA---	1479	0	NA
contig_35650	2	62.5	xp_967458 ga19800-pa	2865	20	6.87185e-87	0.7775
contig_20506	2	66.1	liquid facets	857	20	3.47852e-77	0.905
contig_49393	2	72.1	---NA---	2087	0	NA
contig_50208	2	72.1	---NA---	967	0	NA
contig_45614	2	72.5	xp_002160099 gi24368	1543	20	2.02864e-25	0.501
contig_44659	2	74	gem-associated protein 6	2272	20	9.71381e-17	0.5235
contig_45586	2	74	---NA---	2107	0	NA
contig_31911	2	75.7	---NA---	400	0	NA
contig_51485	2	85.8	XP_001950329PREDICTED: hypothetical protein LOC100161799	4231	20	3.72405e-31	0.742
contig_50893	2	87.8	---NA---	2782	0	NA
contig_50918	2	87.8	xp_003695041 unconventional myosin-xv-like	3437	20	9.44368e-163	0.783
contig_44780	2	90.1	c-reactive protein precursor	841	20	1.64482e-15	0.463
contig_47964	2	90.1	isoform a	2894	20	0	0.666
contig_47694	2	93.4	egi70342regulator of telomere elongation helicase 1-like protein	2324	20	2.89677e-133	0.7215
contig_29077	2	94.2	EFX66463hypothetical protein DAPPUDRAFT_64631	581	20	1.80984e-35	0.7345
contig_40460	3	0	---NA---	933	0	NA
contig_48105	3	0.4	---NA---	1729	0	NA
contig_50894	3	3.8	xp_003769690 constitutive coactivator of peroxisome proliferator-activated receptor partial	2531	20	2.19322e-73	0.544
contig_38532	3	4.1	xp_003703507 melanotransferrin-like	689	20	1.68988e-32	0.627
contig_51192	3	4.3	xp_792135 eukaryotic translation initiation factor 2-alpha kinase 3-like	6778	20	6.41097e-129	0.475
contig_45263	3	9.7	abp97431alpha 2 macroglobulin	4617	20	0	0.622
contig_48261	3	9.7	hypothetical lipoprotein precursor	1439	20	1.12539e-14	0.41
contig_29699	3	9.9	pyruvate dehydrogenase	2199	20	4.03537e-145	0.8355
contig_33657	3	10.8	---NA---	969	0	NA
contig_51420	3	10.8	xp_972095 rap55	4847	20	2.8988e-27	0.734
contig_21837	3	12.7	---NA---	926	0	NA
contig_49416	3	12.9	egi66294heat repeat-containing protein c7orf27	2805	20	2.75857e-40	0.4995
contig_50271	3	13	meiotic recombination 11	2114	20	3.15721e-131	0.6945
contig_44673	3	13.7	cab92782krox protein	1406	20	5.7708e-16	0.6365
contig_15302	3	14.6	dipeptidase 1	701	20	8.24987e-75	0.724
contig_18287	3	14.6	aam73800scylla-like protein	1001	2	5.72224e-11	0.6
contig_38676	3	14.6	xp_003695206 actin-binding rho-activating	1455	20	2.61503e-35	0.657
contig_38284	3	14.7	xp_003704594 general transcription factor iif subunit 2-like isoform 1	1351	20	1.83667e-72	0.67
contig_44028	3	14.9	heterogeneous nuclear ribonucleoprotein at isoform c	2140	20	4.39945e-72	0.582
contig_51973	3	14.9	bhlhzip transcription factor max bigmax	3692	20	3.1031e-26	0.8875
contig_112788	3	17.3	---NA---	268	0	NA
contig_47473	3	17.3	bam18350 cg15412	2203	20	6.60505e-63	0.5475
contig_37610	3	19.7	xp_967137 juvenile hormone esterase	2272	20	4.02475e-63	0.495
contig_25976	3	20.2	---NA---	471	0	NA
contig_17606	3	20.9	---NA---	217	0	NA
contig_18420	3	21.2	---NA---	1450	0	NA
contig_26166	3	21.2	efn80616rab6ip1-like protein	3223	20	0	0.581
contig_36746	3	21.2	efn80616rab6ip1-like protein	5049	20	1.24069e-105	0.7115
contig_51272	3	21.8	inter-alpha inhibitor h5	4783	20	6.14641e-30	0.45
contig_41580	3	27.1	egi58302sh3 domain-binding protein 5-like protein	2800	20	6.04504e-88	0.718
contig_52090	3	27.2	xp_001811450 cg18490 cg18490-pb	6533	12	2.4922e-29	0.5058
contig_27618	3	27.5	xp_003388499 deoxyribonucleoside 5 -monophosphate n-glycosidase-like	839	20	5.43756e-35	0.672
contig_49370	3	27.5	XP_001581752hypothetical protein	5047	3	1.19324e-07	0.37
contig_41442	3	29.5	ada80274flagellar hook-length control protein flik	5014	4	5.31756e-08	0.405
contig_51585	3	29.5	xp_003704253 segment polarity protein dishevelled homolog dvl-3-like	4779	20	1.02843e-93	0.7005
contig_40659	3	31.5	gnat family protein	1492	20	8.43099e-13	0.4785
contig_47720	3	31.6	xp_002737448 diphthamide biosynthesis protein 2-like	1707	20	4.02248e-86	0.524
contig_47538	3	31.9	---NA---	2936	0	NA
contig_48246	3	31.9	---NA---	1316	0	NA
contig_50790	3	31.9	xp_974762 ab1-133	6559	20	0	0.524
contig_40739	3	33.3	---NA---	560	0	NA
contig_26292	3	33.9	efn61829patched domain-containing protein 3	339	20	1.33456e-19	0.578
contig_30187	3	33.9	xp_425887 rna exonuclease 1 homolog	1206	20	4.43748e-27	0.5945
contig_36325	3	33.9	---NA---	709	0	NA
contig_45383	3	33.9	protein o-	3550	20	0	0.7335
contig_20549	3	34	---NA---	502	0	NA
contig_43376	3	34	---NA---	1705	0	NA
contig_46759	3	34	---NA---	878	0	NA
contig_49970	3	34.1	monocarboxylate transporter	1376	20	1.73837e-17	0.5035
contig_32518	3	34.9	---NA---	1259	0	NA
contig_42276	3	34.9	efn84237upf0293 protein c16orf42-like protein	941	20	3.73176e-70	0.714
contig_52037	3	34.9	efn82418rna exonuclease 1-like protein	5070	20	1.0196e-107	0.6485
contig_21176	3	36.8	---NA---	262	0	NA
contig_29257	3	36.8	xp_002430069class b secretin-like g-protein coupled receptor	4470	20	4.05791e-52	0.4465
contig_29291	3	37.4	xp_003706414 dna damage-regulated autophagy modulator protein 1-like	1157	20	6.02029e-42	0.5525
contig_39403	3	37.4	xp_001608189 wd repeat-containing protein cg11141-like	1012	18	2.76625e-13	0.5267
contig_46807	3	37.4	---NA---	1465	0	NA
contig_37781	3	44.3	nfkb inhibitor interacting ras-like 2	2726	20	3.0514e-36	0.601
contig_40802	3	44.3	---NA---	750	0	NA
contig_44701	3	45	XP_002739699PREDICTED: hypothetical protein	1977	5	3.01126e-11	0.498
contig_34458	3	45.9	---NA---	614	0	NA
contig_44923	3	45.9	heparan sulfate n-deacetylase n-sulfotransferase	1059	20	5.82722e-134	0.7515
contig_19820	3	55.1	xp_001809245 secretory phospholipase partial	828	2	7.68073e-10	0.49
contig_50259	3	55.1	synaptonemal complex protein 2	3952	20	5.8952e-23	0.534
contig_51142	3	55.1	xp_003208746 probable atp-dependent dna helicase hfm1-like	5057	20	0	0.622
contig_52081	3	57.3	q95wa4 ame: full=spore wall protein 2 flags: precursor	6055	20	8.49119e-16	0.366
contig_40825	3	57.8	xp_001608202 nucleolar protein 11-like	1987	20	1.39402e-40	0.4385
contig_1947	3	58.8	abi79454alpha 2 macroglobulin	2813	20	0	0.5295
contig_40887	3	58.8	---NA---	894	0	NA
contig_51918	3	58.8	---NA---	3397	0	NA
contig_23961	4	0	---NA---	1901	0	NA
contig_34106	4	0.2	xp_002261382sica antigen	314	5	1.12623e-10	0.482
contig_50614	4	0.2	c2 and ww domain containing e3 ubiquitin protein ligase 1	3706	20	2.71591e-38	0.5355
contig_117626	4	4.9	---NA---	232	0	NA
contig_45031	4	7	acyl- thioesterase 1	1370	20	8.55245e-25	0.607
contig_49741	4	7	loc100135188 protein	2332	20	4.15984e-47	0.5715
contig_51409	4	7	---NA---	2187	0	NA
contig_7315	4	7.9	---NA---	202	0	NA
contig_52079	4	8.2	xp_002426978rna polymerase ii mediator complex	6445	19	3.67728e-17	0.4963
contig_18852	4	8.7	---NA---	1040	0	NA
contig_46182	4	8.7	e1a binding protein p400	3080	20	1.19118e-84	0.5965
contig_50578	4	8.7	efn82103nuclear receptor-binding protein	5668	20	2.59287e-176	0.74
contig_50514	4	9.2	phosphatidylinositol 4-kinase	7037	20	0	0.7295
contig_17666	4	10.1	---NA---	243	0	NA
contig_44524	4	10.1	---NA---	1151	0	NA
contig_52297	4	16.2	unc-5 homolog b ( elegans)	7238	20	7.67886e-96	0.5525
contig_38645	4	22	---NA---	981	0	NA
contig_48406	4	22	---NA---	2166	0	NA
contig_49514	4	22	xp_397065 diablo isoform 1	2710	20	0	0.8755
contig_46122	4	23.1	ehj74122 beta-sarcoglycan	1412	20	8.85492e-57	0.581
contig_43390	4	26.1	---NA---	681	0	NA
contig_46403	4	26.7	---NA---	1805	0	NA
contig_20818	4	26.9	---NA---	611	0	NA
contig_82159	4	27.2	---NA---	568	0	NA
contig_17914	4	27.5	---NA---	1359	0	NA
contig_37685	4	27.5	---NA---	920	0	NA
contig_45927	4	27.5	expressed sequence aw209491	1592	20	1.04371e-56	0.5105
contig_42628	4	27.8	gaa51399zinc finger and scan domain-containing protein 5b	1343	20	3.8578e-22	0.6465
contig_40522	4	28.4	---NA---	1092	0	NA
contig_51112	4	28.4	ribonucleases p mrp protein subunit pop1 isoform 2	3181	20	1.04405e-91	0.476
contig_51385	4	28.6	xp_002738841 partial	4523	20	0	0.866
contig_34757	4	30.7	aco14590phosphoethanolamine n-methyltransferase	898	20	6.93983e-63	0.6635
contig_52133	4	30.7	isoform a	6735	20	5.22164e-123	0.784
contig_51311	4	31.6	xp_782103 probable cation-transporting atpase 13a3-like	6557	20	4.02033e-120	0.5155
contig_29336	4	33.2	np_001002672ap-4 complex subunit mu-1	1544	20	3.131e-34	0.432
contig_14538	4	37.4	---NA---	301	0	NA
contig_37763	4	37.4	nadh-ubiquinone oxidoreductase 39 kda subunit	1841	20	2.32299e-127	0.7425
contig_42090	4	37.4	xp_973940 wsck cg31127-pa	985	20	1.65366e-39	0.4595
contig_51483	4	37.4	xp_001600680 prolyl 4-hydroxylase subunit alpha-2-like	3599	20	5.03453e-98	0.658
contig_22926	4	37.6	---NA---	315	0	NA
contig_42540	4	37.6	pre-b cell enhancing factor	1180	20	4.08808e-94	0.5735
contig_46576	4	38.2	xp_794235 histone-lysine n-methyltransferase prdm9-like	1794	20	2.54413e-54	0.4665
contig_44708	4	38.4	nucleosome assembly protein 1-like 1	3876	20	2.63025e-84	0.6065
contig_42927	4	38.6	lysyl-trna synthetase	3720	20	0	0.7955
contig_39905	4	39.3	np_001161926peritrophic matrix protein 9 precursor	1372	20	2.04509e-10	0.3905
contig_33102	4	39.4	ribosomal protein s15	898	20	1.45377e-44	0.7105
contig_33607	4	39.4	transcription factor -like	1135	20	1.34514e-30	0.8535
contig_48704	4	39.4	lin-9 homolog ( elegans)	1393	20	1.07837e-107	0.7205
contig_47125	4	39.5	---NA---	1798	0	NA
contig_46368	4	40.2	xp_003402601 prestin-like isoform 2	2119	20	1.14867e-56	0.5595
contig_50159	4	40.2	---NA---	1652	0	NA
contig_51244	4	40.2	xp_003699670 prestin-like	2928	20	5.66797e-137	0.5655
contig_50813	4	40.5	xp_974665 rab	5176	20	1.01481e-86	0.839
contig_49207	4	40.9	isoform d	5689	20	0	0.6395
contig_43408	4	41	xp_003455309 long-chain-fatty-acid-- ligase acsbg2-like	2235	20	3.59957e-149	0.664
contig_44432	4	41.9	---NA---	782	0	NA
contig_18748	4	42.1	isoform b	537	20	1.03384e-22	0.624
contig_19889	4	42.1	---NA---	460	0	NA
contig_2877	4	42.1	---NA---	238	0	NA
contig_29415	4	42.1	adz96217jhe-like carboxylesterase 1	2210	20	7.06032e-81	0.551
contig_29707	4	42.1	---NA---	565	0	NA
contig_30004	4	42.1	EFX88612hypothetical protein DAPPUDRAFT_233822	416	1	5.07297e-11	0.54
contig_40038	4	42.1	phosphoethanolamine n-methyltransferase 3	1664	20	1.13934e-61	0.523
contig_44263	4	42.1	bae44187cuticular protein	972	12	2.04216e-42	0.4642
contig_47362	4	42.1	isoform b	1725	20	4.79702e-103	0.7185
contig_49002	4	42.1	xp_001843150mitogen-activated protein kinase kinase kinase 4	1686	20	7.82799e-34	0.474
contig_50866	4	43	phosphatidylserine synthase 2	3167	20	3.49871e-164	0.728
contig_2011	4	43.4	---NA---	282	0	NA
contig_32512	4	43.4	nucleoside diphosphate kinase 6 isoform 2	537	20	6.65468e-46	0.759
contig_44244	4	43.8	cullin 3	3695	20	0	0.858
contig_48768	4	43.8	mitochondrial peptide chain release factor	1435	20	1.74906e-84	0.6465
contig_33115	4	44.1	---NA---	746	0	NA
contig_21316	4	44.9	aef32709prostaglandin d synthase	2909	20	3.77258e-32	0.5425
contig_21616	4	45.2	isoform a	378	20	1.22596e-28	0.6705
contig_50857	4	46.6	---NA---	2873	0	NA
contig_20721	4	47.9	---NA---	894	0	NA
contig_20861	4	47.9	---NA---	356	0	NA
contig_47439	4	47.9	tubulin-specific chaperone d	4547	20	5.97057e-168	0.6005
contig_46885	4	48.1	gdp-l-fucose:beta-d-galactoside 2-alpha-1-fucosyltransferase	2115	20	5.55023e-27	0.49
contig_2660	4	54.6	---NA---	2490	0	NA
contig_50053	4	54.6	xp_003248213 ubiquitin carboxyl-terminal hydrolase 32-like isoform 2	5608	20	0	0.582
contig_48653	4	54.8	egi68622protein wings apart-like protein	4136	20	6.61557e-150	0.586
contig_19614	4	58.4	---NA---	426	0	NA
contig_42670	4	62.2	isoform cra_b	2205	20	3.4377e-19	0.5245
contig_48872	4	62.2	xp_001600546 metabotropic glutamate receptor-like	1874	20	2.21539e-141	0.5945
contig_25220	4	62.4	---NA---	273	0	NA
contig_20452	4	62.6	---NA---	375	0	NA
contig_23494	4	62.6	exocyst complex component sec6	2577	20	0	0.6445
contig_2485	4	62.6	---NA---	220	0	NA
contig_29286	4	62.6	xp_003704272 protein ergic-53-like	3823	20	2.67259e-89	0.654
contig_34500	4	62.6	---NA---	673	0	NA
contig_48765	4	62.6	non-smc element mms21 homolog ( cerevisiae)	1078	20	7.79604e-33	0.552
contig_38453	4	71	---NA---	938	0	NA
contig_45368	4	71	protein phosphatase regulatory subunit 7	2812	20	4.94748e-106	0.7365
contig_46484	4	71	steap3 protein	1572	20	2.21617e-43	0.521
contig_18648	5	0	---NA---	644	0	NA
contig_38241	5	0	---NA---	2368	0	NA
contig_47520	5	0	xp_003688851 zinc finger protein 624 isoform 2	3636	20	5.31881e-63	0.6015
contig_49638	5	0	xp_001603875 adp-ribosylation factor gtpase-activating protein 1-like isoform 1	1472	20	9.4152e-33	0.637
contig_19375	5	2.7	---NA---	590	0	NA
contig_25547	5	2.7	---NA---	419	0	NA
contig_26241	5	2.7	zinc finger protein 43	1099	20	6.33351e-30	0.748
contig_30705	5	2.7	---NA---	394	0	NA
contig_40424	5	2.7	---NA---	739	0	NA
contig_41473	5	2.7	hydroxysteroid dehydrogenase	1517	20	3.06152e-26	0.429
contig_42173	5	2.7	xp_003466320 b-cell cll lymphoma 6 member b	1519	20	4.73421e-19	0.617
contig_44115	5	2.7	nf-x1-type zinc finger protein nfxl1 isoform 3	3416	20	0	0.579
contig_48669	5	2.7	---NA---	1160	0	NA
contig_49289	5	2.7	---NA---	1681	0	NA
contig_49692	5	2.7	xp_002403550rap1 gtpase-gdp dissociation	3167	20	8.01429e-68	0.6175
contig_50314	5	2.7	nidogen and egf-like domain-containing protein 1 precursor	3796	20	6.89988e-13	0.5195
contig_50851	5	2.7	pyruvate dehydrogenase	4901	20	6.29403e-147	0.774
contig_51945	5	2.7	egi67542lim domain and actin-binding protein 1	7327	20	4.20845e-17	0.5815
contig_49319	5	3	xp_001950796 inositol oxygenase-like	1669	20	1.05424e-107	0.758
contig_52247	5	3	aac79868fimbriae-associated protein fap1	7230	20	1.42373e-33	0.3815
contig_28899	5	11.8	---NA---	316	0	NA
contig_4520	5	14.1	---NA---	342	0	NA
contig_44278	5	19.4	---NA---	2228	0	NA
contig_45605	5	21.2	ubiquitin domain-containing protein ubfd1	1764	20	5.31809e-81	0.667
contig_25230	5	21.9	immediate early response 3-interacting protein 1	333	20	1.21625e-20	0.763
contig_29271	5	21.9	---NA---	500	0	NA
contig_35133	5	21.9	---NA---	473	0	NA
contig_42802	5	21.9	---NA---	906	0	NA
contig_46068	5	21.9	egi70815endothelin-converting enzyme 1	2383	20	1.11146e-87	0.642
contig_46464	5	21.9	---NA---	1200	0	NA
contig_44076	5	22.3	xp_003486241 v-type proton atpase 116 kda subunit a isoform 1-like isoform 2	3738	20	0	0.7615
contig_25178	5	22.5	isoform g	490	20	3.04067e-63	0.89
contig_48401	5	22.8	---NA---	5462	0	NA
contig_18079	5	24	cytochrome p450	1869	20	2.84296e-72	0.554
contig_40051	5	24	xp_002423263rab 3	5128	20	6.24786e-113	0.93
contig_23857	5	24.2	---NA---	523	0	NA
contig_41913	5	24.2	aet34920caspase 3c	1848	20	1.80295e-95	0.5785
contig_29456	5	24.6	---NA---	1692	0	NA
contig_7720	5	24.6	---NA---	322	0	NA
contig_33461	5	24.7	ach87550exosome component 9	1460	20	2.06499e-64	0.6885
contig_46154	5	24.7	isoform a	1563	20	1.33071e-48	0.71
contig_26279	5	30	---NA---	392	0	NA
contig_30316	5	32	---NA---	1004	0	NA
contig_50691	5	32	xp_003729990 protein nlrc3-like	2874	16	1.05244e-10	0.4288
contig_51437	5	32	ets domain-containing protein	5404	20	1.10618e-67	0.6265
contig_48308	5	33	xp_971015 cg32155 cg32155-pa	2226	20	5.17437e-31	0.637
contig_51993	5	33.6	kelch-like 5 isoform cra_a	5528	20	1.51908e-96	0.7365
contig_45697	5	34.9	xp_003693857 sialin-like	1211	20	3.0471e-84	0.571
contig_52358	5	34.9	chromosome 10 open reading frame 118	5515	20	5.43709e-62	0.5955
contig_44872	5	35.9	---NA---	1151	0	NA
contig_27604	5	36.5	---NA---	244	0	NA
contig_49333	5	36.7	---NA---	2694	0	NA
contig_19661	5	36.9	---NA---	580	0	NA
contig_43007	5	36.9	---NA---	3151	0	NA
contig_51711	5	36.9	---NA---	6167	0	NA
contig_38469	5	37.8	efn81317probable ribosome biogenesis protein nep1	849	20	3.92531e-81	0.8
contig_34573	5	42.6	---NA---	1123	0	NA
contig_50256	5	42.6	xp_003703442 rna-binding protein 48-like	2467	20	1.21709e-36	0.6895
contig_51208	5	42.6	telomere length regulation protein tel2 homolog	1945	20	1.22359e-49	0.5065
contig_11647	5	42.8	---NA---	239	0	NA
contig_31718	5	43.4	---NA---	506	0	NA
contig_43582	5	43.4	---NA---	905	0	NA
contig_30831	5	45	---NA---	372	0	NA
contig_24507	5	45.4	transthyretin family protein	618	20	1.40964e-31	0.6565
contig_20271	5	46	---NA---	339	0	NA
contig_3444	5	47.2	---NA---	238	0	NA
contig_45122	5	47.2	xp_002741373 yali0f02387p-like	2247	20	4.75738e-16	0.4395
contig_29012	5	47.4	cyclase family protein	980	20	3.80063e-28	0.5765
contig_25478	5	51.4	---NA---	492	0	NA
contig_36229	5	52	xp_003243916 inorganic phosphate cotransporter-like isoform 2	1936	20	2.53013e-55	0.556
contig_48218	5	52	xp_003395702 monocarboxylate transporter 3-like isoform 2	2926	20	5.89921e-110	0.566
contig_52221	5	52	isoform i	3582	20	9.97519e-22	0.781
contig_39159	5	52.3	inactive hydroxysteroid dehydrogenase-like protein 1 isoform a	1165	20	2.61474e-69	0.6665
contig_39599	5	52.5	---NA---	572	0	NA
contig_42481	5	52.5	---NA---	1479	0	NA
contig_47454	5	52.5	---NA---	1621	0	NA
contig_48272	5	52.5	---NA---	2227	0	NA
contig_49736	5	52.5	nadh cytochrome b5 reductase	1957	20	3.39017e-15	0.6565
contig_17755	5	53.8	xp_002732370 steroid alpha ase family member (art-1)-like	1856	20	7.33283e-113	0.744
contig_30160	5	55	---NA---	1267	0	NA
contig_47188	5	55.5	heterochromatin protein binding protein 3	2314	20	1.2099e-14	0.4815
contig_32770	5	60.9	afc88032transforming growth factor-beta regulator partial	1409	20	5.56791e-35	0.533
contig_35904	5	60.9	xp_002426926 protein	2066	20	1.40865e-51	0.572
contig_51771	5	63	isoform g	2586	20	3.00615e-110	0.6325
contig_45753	5	69.3	---NA---	1192	0	NA
contig_47471	5	71.8	importin beta-3	6517	20	0	0.794
contig_52069	5	72.5	bad92010dna polymerase alpha catalytic subunit	3577	20	0	0.6965
contig_30439	5	73.3	---NA---	610	0	NA
contig_48469	5	73.6	f-box and wd-40 domain protein	5958	20	0	0.907
contig_30299	5	74.6	inactive hydroxysteroid dehydrogenase-like protein 1 isoform a	1271	20	5.2526e-74	0.66
contig_51934	5	79.1	xp_792296 ankyrin-3-like	3976	20	1.84519e-24	0.4705
contig_17490	5	80.1	---NA---	534	0	NA
contig_45527	5	80.1	ADH94010caspase	1646	20	4.65108e-108	0.77
contig_47054	5	80.1	xp_003689675 probable atp-dependent rna helicase pitchoune-like	6179	20	1.47685e-140	0.824
contig_50185	5	80.1	isoform b	2373	20	1.51261e-44	0.488
contig_39032	5	81.4	np_001161542folliculin-like protein	940	20	3.25017e-66	0.5885
contig_43004	5	81.4	aad22027antennal-enriched udp-glycosyltransferase	2125	20	2.95204e-36	0.4675
contig_47805	5	81.4	flcn_bovin ame: full=folliculin	1378	8	1.74241e-09	0.5538
contig_90397	5	81.4	---NA---	308	0	NA
contig_41355	5	86.8	xp_967977 c3po protein	3152	20	3.2887e-13	0.394
contig_45237	5	87.3	---NA---	2549	0	NA
contig_52360	5	93	egi63299histone-lysine n-methyltransferase trr	17270	20	0	0.604
contig_46352	5	93.6	---NA---	1634	0	NA
contig_45677	5	93.8	---NA---	1377	0	NA
contig_50830	5	93.8	---NA---	2115	0	NA
contig_47657	5	94	xp_003246209 transmembrane protein 19-like isoform 2	1689	20	2.25678e-73	0.734
contig_31845	5	94.5	---NA---	659	0	NA
contig_23813	5	96.4	xp_002429583crsp complex	990	20	1.22812e-66	0.6455
contig_40761	5	96.4	---NA---	1834	0	NA
contig_30527	5	96.5	---NA---	394	0	NA
contig_20356	6	0	---NA---	593	0	NA
contig_32486	6	0	adz96217jhe-like carboxylesterase 1	2286	20	5.8973e-155	0.5205
contig_47499	6	0	---NA---	3011	0	NA
contig_48205	6	11.7	xp_003486234 neurotrimin-like	3539	20	1.84305e-44	0.726
contig_63466	6	14.9	---NA---	282	0	NA
contig_29124	6	17.3	paired-like homeodomain transcription factor 3	2068	20	1.61544e-39	0.5745
contig_50850	6	17.3	---NA---	2634	0	NA
contig_26028	6	19.1	---NA---	362	0	NA
contig_37621	6	19.1	methylosome subunit picln	1307	20	7.7338e-36	0.593
contig_24760	6	19.2	short-chain dehydrogenase	1093	20	8.34612e-107	0.7285
contig_51838	6	23.2	xp_975691 cg11319 cg11319-pa	2895	20	3.17416e-31	0.4895
contig_37943	6	23.3	vacuolar h	2022	20	4.42213e-167	0.8315
contig_47851	6	23.3	---NA---	1620	0	NA
contig_48121	6	23.3	glycogen phosphorylase	3410	20	0	0.865
contig_32673	6	23.5	rhomboid domain-containing protein 1	1312	20	2.92849e-59	0.5545
contig_38083	6	23.5	XP_003708216PREDICTED: uncharacterized protein LOC100880057	1509	4	9.81166e-09	0.815
contig_47763	6	23.5	subunit of the oligosaccharyltransferase homolog b	4522	20	0	0.873
contig_51014	6	24.8	claspin homolog (xenopus laevis)	4251	20	1.85854e-30	0.4105
contig_35560	6	25.9	EFR24415hypothetical protein AND_11013	4215	20	2.74443e-34	0.4325
contig_48427	6	25.9	---NA---	1952	0	NA
contig_50615	6	25.9	wd repeat-containing protein 82-like	4730	20	4.05298e-159	0.929
contig_51340	6	25.9	xp_972190 carbamoyl-phosphate synthase large chain	8165	20	0	0.7665
contig_52344	6	26.9	xp_001601258 spatacsin-like	6280	20	1.00136e-43	0.469
contig_27332	6	28.4	---NA---	1224	0	NA
contig_23811	6	31.3	activating signal cointegrator 1 complex subunit 2	3257	20	2.65759e-74	0.4825
contig_49076	6	34	---NA---	2603	0	NA
contig_49697	6	34	---NA---	2018	0	NA
contig_40146	6	37.7	---NA---	1653	0	NA
contig_52300	6	37.8	xp_970640 crumbs cg6383-pa	13749	20	0	0.6475
contig_37451	6	38.4	---NA---	840	0	NA
contig_40050	6	38.4	26s proteasome subunit s9	2299	20	2.33011e-143	0.765
contig_36530	6	38.7	efn83859sulfotransferase 1c4	1327	20	5.24561e-64	0.5515
contig_46539	6	39.1	aac26968sodium hydrogen exchanger	4764	20	0	0.6945
contig_50756	6	39.1	actin-binding protein ipp	4465	20	6.6017e-95	0.752
contig_37931	6	39.2	xp_003426391 low quality protein: upf0518 protein ge18198-like	4257	20	4.42037e-40	0.532
contig_3890	6	39.2	---NA---	762	0	NA
contig_37826	6	39.9	xp_973920 alternative splicing type 3	1273	20	2.06074e-78	0.7695
contig_49799	6	40.1	xp_003220169 epithelial chloride channel	3359	20	1.12938e-144	0.4965
contig_39821	6	42	atp synthase lipid-binding mitochondrial precursor	855	20	2.59181e-32	0.5975
contig_49612	6	42	---NA---	3580	0	NA
contig_44937	6	42.1	XP_002005397GI19093	2236	20	2.32903e-39	0.425
contig_45072	6	42.1	brca1 associated ring domain 1	1873	20	1.23293e-83	0.543
contig_46166	6	42.6	aldehyde dehydrogenase	2034	20	0	0.777
contig_46292	6	42.6	general transcription factor ii polypeptide 4	1855	20	6.58753e-130	0.6785
contig_17689	6	42.8	---NA---	409	0	NA
contig_33044	6	42.8	xp_973602 agap009439-pa	1587	20	7.55845e-116	0.829
contig_36643	6	42.8	---NA---	565	0	NA
contig_39869	6	42.8	caspase 2	2139	20	1.69915e-15	0.4655
contig_48354	6	42.8	isoform c	6378	20	0	0.6865
contig_49043	6	42.8	---NA---	1524	0	NA
contig_50020	6	42.8	leucine-rich repeats and immunoglobulin-like domains 3	5546	20	4.69526e-130	0.561
contig_38869	6	43.1	---NA---	639	0	NA
contig_49053	6	43.7	---NA---	2708	0	NA
contig_29128	6	44.1	ehj79191 eukaryotic translation initiation factor theta subunit	769	20	8.00326e-48	0.577
contig_47993	6	45.7	dash family	1567	20	6.75792e-93	0.702
contig_38099	6	47.9	transforming growth beta receptor associated protein 1	305	20	1.10042e-13	0.6025
contig_43713	6	47.9	---NA---	1145	0	NA
contig_36871	6	48.5	---NA---	628	0	NA
contig_24452	6	48.6	---NA---	1064	0	NA
contig_38023	6	48.7	xp_969332 udp-glucose glycoprotein:glucosyltransferase	5091	20	2.8466e-150	0.8405
contig_39901	6	52.9	60s ribosomal protein l12	1137	20	3.89419e-62	0.8545
contig_46290	6	52.9	efx89418dna helicase bloom s syndrome protein a	2387	20	3.06995e-162	0.696
contig_49890	6	52.9	---NA---	2261	0	NA
contig_9264	6	52.9	---NA---	404	0	NA
contig_42106	6	55.4	XP_002605538hypothetical protein BRAFLDRAFT_130664	1338	1	1.19683e-07	0.49
contig_18262	6	56.2	---NA---	2315	0	NA
contig_32771	6	56.2	---NA---	2015	0	NA
contig_36420	6	56.2	ehj71473 phosphatidate phosphatase	544	20	3.81915e-36	0.656
contig_37987	6	56.2	---NA---	1159	0	NA
contig_33063	6	56.5	xp_001306517variable membrane protein precursor	1685	20	5.26292e-22	0.391
contig_36916	6	56.5	---NA---	630	0	NA
contig_44893	6	58.8	---NA---	2365	0	NA
contig_35932	6	64.9	afp60547tcp-1 cpn60 chaperonin family protein	2095	20	0	0.855
contig_45569	6	64.9	ataxin-1 ubiquitin-like interacting protein	5133	20	3.30182e-130	0.6455
contig_48606	6	67	xp_002730442 chloride channel accessory 2-like	3187	20	1.2246e-124	0.5105
contig_8374	6	67	---NA---	330	0	NA
contig_25881	6	67.6	apolipoprotein d	495	20	2.19947e-13	0.5915
contig_26586	6	67.6	---NA---	214	0	NA
contig_39536	6	67.6	---NA---	840	0	NA
contig_41876	6	67.6	---NA---	849	0	NA
contig_48087	6	67.6	phosphoenolpyruvate cytosolic	2820	20	0	0.7945
contig_50971	6	68.9	xp_975074 lethal 01289 cg9432-pb	4542	20	0	0.731
contig_52334	6	68.9	xp_003708603 low quality protein: mitogen-activated protein kinase kinase kinase 15-like	6046	20	0	0.7165
contig_47107	6	71.7	---NA---	2797	0	NA
contig_26992	6	72.6	---NA---	669	0	NA
contig_38666	6	73.3	---NA---	651	0	NA
contig_21290	6	73.4	---NA---	286	0	NA
contig_45991	6	78.5	---NA---	1658	0	NA
contig_52126	6	78.5	egi57597ddb1- and cul4-associated factor 15	5268	20	9.42536e-64	0.5525
contig_50115	6	79.7	xp_003488110 rabenosyn-5-like	2100	20	1.86428e-75	0.477
contig_25278	6	80.2	metabotropic gaba-b receptor subtype isoform c	680	20	4.11079e-76	0.8565
contig_52056	6	80.2	efn72933tyrosine-protein phosphatase non-receptor type 23	7579	20	5.13954e-143	0.655
contig_24098	6	87.7	xp_002399293zinc finger	442	20	1.77e-28	0.6595
contig_45081	6	89.3	---NA---	980	0	NA
contig_48143	6	89.3	nacht and ankyrin domain protein	4250	20	1.37832e-25	0.4105
contig_47553	6	89.4	xp_415310 neurofilament heavy polypeptide	1954	2	4.42915e-07	0.37
contig_52299	6	89.8	xp_003424155 low quality protein: laminin subunit alpha-2-like	10034	20	0	0.5565
contig_41150	7	0	---NA---	1271	0	NA
contig_48828	7	0	isoform c	2233	20	1.03406e-71	0.558
contig_20682	7	2.1	---NA---	384	0	NA
contig_30440	7	3.7	---NA---	721	0	NA
contig_49883	7	3.7	isoform h	3058	8	2.77838e-09	0.8025
contig_33934	7	3.8	---NA---	633	0	NA
contig_40835	7	3.9	---NA---	1247	0	NA
contig_41124	7	3.9	---NA---	689	0	NA
contig_38367	7	4.1	poly (adp-ribose) polymerase member 3	1312	20	7.99357e-49	0.507
contig_46218	7	4.1	retinal degeneration isoform d	2806	20	0	0.6145
contig_22597	7	5.9	---NA---	288	0	NA
contig_48022	7	5.9	---NA---	2376	0	NA
contig_37665	7	6.3	xp_975631 cg9836 cg9836-pa	1398	20	4.9393e-60	0.9145
contig_49533	7	6.3	xp_001604982 neutral and basic amino acid transport protein rbat-like	3572	20	2.42164e-60	0.4615
contig_52333	7	6.3	xp_003701190 hemocytin-like	15883	20	4.28644e-171	0.6275
contig_6170	7	6.3	---NA---	288	0	NA
contig_24850	7	13.5	translation initiation factor eif-2b subunit alpha	1196	20	1.7116e-71	0.648
contig_46049	7	13.5	parkinson disease 7 domain containing 1	3533	20	5.70487e-54	0.61
contig_44906	7	14.2	golgi snap receptor complex member 1	1348	20	5.7437e-42	0.666
contig_48527	7	14.2	xp_969192 neural-cadherin precursor (cadherin-n protein) (dn-cadherin)	8880	20	0	0.8695
contig_48646	7	17	---NA---	3150	0	NA
contig_51628	7	17	efn79763vesicle transport protein sft2b	5037	20	7.14158e-45	0.6885
contig_52040	7	19.9	xp_002424257protein kr-	5393	20	6.48824e-60	0.6555
contig_46594	7	20.4	xp_002730985 kelch-like protein 17-like	2397	20	6.62426e-173	0.605
contig_22934	7	21.9	---NA---	352	0	NA
contig_26421	7	24.7	---NA---	636	0	NA
contig_43814	7	25.7	component of oligomeric golgi complex 1	3050	20	2.09309e-57	0.446
contig_20729	7	27.5	fad oxidoreductase	314	20	8.07113e-09	0.5565
contig_38067	7	27.5	---NA---	635	0	NA
contig_37699	7	29.5	xp_969431 x11lbeta cg32677-pa	4054	20	0	0.914
contig_46555	7	29.5	xp_002412040ap-2 complex subunit beta-	4072	20	0	0.8195
contig_49899	7	30.3	ferritin heavy chain	1759	20	7.43863e-59	0.5775
contig_48945	7	30.5	---NA---	949	0	NA
contig_34733	7	30.6	---NA---	615	0	NA
contig_49814	7	30.6	xp_003702751 85 kda calcium-independent phospholipase a2-like	4060	20	3.35648e-114	0.63
contig_18242	7	30.7	xp_003739483 upf0451 protein c17orf61 homolog	1042	20	3.53936e-27	0.7195
contig_37755	7	30.7	nop14 nucleolar protein homolog	1035	20	8.30308e-45	0.544
contig_39154	7	30.7	---NA---	260	0	NA
contig_44876	7	30.7	---NA---	1130	0	NA
contig_51537	7	30.7	transport and golgi organization isoform c	6266	20	4.66345e-25	0.477
contig_30822	7	32.4	mcm7 minichromosome maintenance deficient 7 ( cerevisiae)	2458	20	0	0.819
contig_50953	7	32.6	---NA---	2096	0	NA
contig_41740	7	32.8	---NA---	963	0	NA
contig_51241	7	33.5	membrane-associated protein gex-3	6494	20	0	0.795
contig_36067	7	34	---NA---	715	0	NA
contig_28005	7	34.1	---NA---	291	0	NA
contig_42406	7	34.1	phospholipase a-2-activating protein	2728	20	5.9244e-165	0.5585
contig_48829	7	34.1	EFX85391hypothetical protein DAPPUDRAFT_99003	5766	18	4.71014e-24	0.4411
contig_48839	7	34.1	egi69425integrator complex subunit 5	3055	20	6.97587e-53	0.4125
contig_50246	7	34.1	efw43827 protein	2241	20	3.63043e-16	0.6445
contig_50064	7	34.2	trafficking protein particle complex subunit 12-like isoform 1	3647	20	2.60701e-118	0.613
contig_38478	7	34.8	efn67281transcription factor e2f2	3112	20	8.97659e-64	0.5205
contig_51479	7	34.8	isoform a	5801	20	0	0.7035
contig_33656	7	34.9	---NA---	864	0	NA
contig_18920	7	35.5	---NA---	396	0	NA
contig_46666	7	35.9	---NA---	1027	0	NA
contig_48230	7	35.9	e3 ubiquitin-protein ligase march5-like isoform 2	3525	20	3.07806e-100	0.7635
contig_50644	7	35.9	---NA---	2386	0	NA
contig_24123	7	36.2	---NA---	668	0	NA
contig_40487	7	36.2	---NA---	1998	0	NA
contig_33515	7	40.8	---NA---	425	0	NA
contig_46287	7	40.8	---NA---	1500	0	NA
contig_32352	7	43.4	ribonucleoside-diphosphate reductase large subunit	2948	20	0	0.9025
contig_51478	7	47.5	XP_002135479GA28568	3298	1	1.96726e-08	0.37
contig_31858	7	47.8	---NA---	412	0	NA
contig_32728	7	47.8	efn81005probable e3 ubiquitin-protein ligase mycbp2	1147	20	6.97781e-51	0.5525
contig_39900	7	47.8	bak61429myosin heavy chain type a	1521	20	0	0.7195
contig_42247	7	47.8	---NA---	939	0	NA
contig_51147	7	47.8	fibronectin type iii domain containing 3a	7386	20	2.41493e-121	0.5455
contig_51178	7	47.8	xp_001605722 afadin-like	2778	20	0	0.7235
contig_6413	7	47.8	---NA---	223	0	NA
contig_40319	7	48.2	glucosyl glucuronosyl transferases	1802	20	9.08791e-60	0.535
contig_20753	7	48.3	---NA---	274	0	NA
contig_27169	7	48.3	---NA---	633	0	NA
contig_47669	7	48.3	np_001086033de-etiolated homolog 1	2228	20	5.68777e-171	0.737
contig_48672	7	48.3	viral a-type inclusion	3390	20	3.91486e-36	0.4635
contig_51985	7	48.3	xp_002187379 zinc finger ccch- antiviral 1	3251	20	8.88968e-46	0.483
contig_42015	7	48.6	---NA---	579	0	NA
contig_52243	7	48.6	bak61429myosin heavy chain type a	5144	20	2.96641e-163	0.7595
contig_48740	7	49.3	xp_001947719 carbohydrate sulfotransferase 11-like	1841	20	2.01735e-38	0.5325
contig_52225	7	49.9	xp_966320 agap003366-pa isoform 1	7216	20	0	0.654
contig_52341	7	50.4	EFX70698hypothetical protein DAPPUDRAFT_30444	2105	20	9.05698e-46	0.4725
contig_50179	7	52.1	---NA---	3555	0	NA
contig_18561	7	53.5	---NA---	2213	0	NA
contig_49446	7	53.5	nuclear pore complex protein nup155 isoform 1	4890	20	0	0.5835
contig_50190	7	53.9	xp_966553 phosphatidylcholine-sterol acyltransferase (lecithin-cholesterol acyltransferase)	3613	20	1.41435e-116	0.6695
contig_44465	7	55.3	---NA---	1258	0	NA
contig_48878	7	55.7	xp_001605312 protein fam160b1-like	1737	20	2.44804e-38	0.465
contig_18588	7	56.4	---NA---	2002	0	NA
contig_29372	7	63.2	dusky- isoform b	1695	20	4.89307e-68	0.457
contig_48735	7	63.6	baf99007toll receptor	4900	20	0	0.5875
contig_44370	7	64.1	EGF80896expressed protein	2910	1	3.21598e-07	0.38
contig_51956	7	66.5	---NA---	4455	0	NA
contig_40643	7	67.1	gualynate kinase-1	2197	20	2.67243e-64	0.775
contig_42006	7	67.1	---NA---	1013	0	NA
contig_45559	7	67.1	---NA---	1117	0	NA
contig_48173	7	67.1	xp_001603456 dual specificity mitogen-activated protein kinase kinase 4-like	4109	20	1.32934e-134	0.92
contig_23479	7	69	membrane-associated tyrosine- and threonine-specific cdc2-inhibitory kinase	2458	20	3.70585e-94	0.6005
contig_28555	7	71.5	---NA---	683	0	NA
contig_9305	7	71.5	probable histone-binding protein caf1-like	875	20	2.79147e-170	0.9815
contig_29353	7	80.5	---NA---	351	0	NA
contig_33848	7	87.6	---NA---	626	0	NA
contig_29623	8	0	xp_623623 puff-specific protein bx42	2201	20	7.60578e-152	0.732
contig_29376	8	4.1	---NA---	322	0	NA
contig_32970	8	4.1	---NA---	335	0	NA
contig_44782	8	4.1	---NA---	918	0	NA
contig_32551	8	4.2	aspartate-beta-hydroxylase	2396	20	2.08323e-134	0.6725
contig_50620	8	4.2	xp_003707378 digestive organ expansion factor homolog	1959	20	1.34127e-112	0.624
contig_44254	8	4.3	xp_003701855 protein tumorous imaginal mitochondrial-like	1848	20	2.10521e-136	0.681
contig_44863	8	4.3	xp_972622 coronin	989	20	1.36733e-41	0.596
contig_46882	8	4.3	aeb40302mitochondrial atp synthase gamma subunit precursor	1470	20	2.84478e-122	0.777
contig_50364	8	4.3	efn73120probable cation-transporting atpase 13a1	4560	20	0	0.752
contig_50500	8	4.3	xp_001520158 alpha- -n-acetylglucosaminyltransferase- partial	2517	20	2.13853e-20	0.477
contig_48951	8	4.4	xp_972622 coronin	1371	20	7.52305e-122	0.675
contig_36121	8	5.3	---NA---	1914	0	NA
contig_45689	8	5.3	xp_968585 tomosyn	2550	20	4.51744e-143	0.7095
contig_82192	8	6.3	---NA---	201	0	NA
contig_48544	8	7.3	xp_971280 agap006608-pb	3336	20	4.83585e-164	0.7895
contig_49738	8	9	general transcription factor polypeptide 4	2150	20	3.02059e-12	0.421
contig_51133	8	9	xp_968305 agap011964-pa	3341	20	1.38158e-118	0.563
contig_51332	8	9	kinesin family member 14	5909	20	8.91546e-103	0.693
contig_47759	8	9.3	tigger transposable element derived 1	2067	20	5.34045e-59	0.568
contig_46144	8	11.5	alpha b-crystallin	901	20	5.25183e-10	0.4465
contig_47142	8	11.5	EFN73314hypothetical protein EAG_13085	2726	9	5.21699e-28	0.4367
contig_19360	8	11.9	---NA---	594	0	NA
contig_40001	8	11.9	xp_001809722 muscle-specific protein 300 cg33715-pd	1304	20	3.13636e-29	0.454
contig_76602	8	11.9	---NA---	270	0	NA
contig_35600	8	17.2	abb05540 thrombospondin	1294	20	0	0.705
contig_1889	8	17.7	adk63101thrombospondin protein	611	18	1.31504e-114	0.7778
contig_28994	8	17.7	thrombospondin 1	761	20	5.02843e-95	0.7375
contig_29103	8	17.7	abb05540 thrombospondin	566	18	2.19592e-104	0.7539
contig_29494	8	17.7	efn88531high mobility group protein 2-like 1	1311	20	4.98368e-67	0.5695
contig_49962	8	17.7	---NA---	3774	0	NA
contig_51346	8	17.7	xp_002167677 partial	2762	20	1.06538e-36	0.5495
contig_42909	8	20.3	---NA---	1135	0	NA
contig_32260	8	22.5	39s ribosomal protein mitochondrial precursor	682	20	1.99448e-38	0.673
contig_39925	8	22.8	---NA---	1432	0	NA
contig_43748	8	22.8	---NA---	1019	0	NA
contig_44855	8	22.8	---NA---	916	0	NA
contig_51438	8	22.8	sporozoite threonine-asparagine-rich protein	3268	20	1.58862e-18	0.39
contig_25770	8	23.1	xp_001638835 protein	588	20	1.39903e-51	0.727
contig_117944	8	24.2	---NA---	318	0	NA
contig_47415	8	24.2	acl14651focal adhesion kinase	2674	20	0	0.7465
contig_48435	8	24.2	---NA---	952	0	NA
contig_50312	8	24.2	xp_003705284 alpha-aminoadipic semialdehyde mitochondrial-like	4019	20	0	0.773
contig_29689	8	31	---NA---	626	0	NA
contig_44522	8	31	n6-adenosine-methyltransferase ime4	2191	20	8.16455e-114	0.8355
contig_51805	8	33.3	signal peptide peptidase-like 3-like isoform 2	4869	20	1.54003e-153	0.779
contig_41617	8	33.4	---NA---	1997	0	NA
contig_41987	8	33.4	rab-related protein 3	1055	20	4.73585e-27	0.7795
contig_42408	8	33.4	ankyrin repeat domain 16	1533	20	2.97886e-53	0.64
contig_39714	8	35.6	---NA---	927	0	NA
contig_29386	8	39.1	xp_001607700 poly(adp-ribose) glycohydrolase arh3-like	1537	20	3.17661e-71	0.603
contig_51173	8	39.1	---NA---	4419	0	NA
contig_24425	8	41.6	---NA---	327	0	NA
contig_46014	8	41.6	afp59430myosin head	3941	20	0	0.729
contig_51779	8	42.5	---NA---	2688	0	NA
contig_30185	8	44	xp_002399970camp-dependent protein kinase catalytic	309	20	3.30113e-10	0.7435
contig_43445	8	44	xp_974902 protein	891	20	3.42435e-38	0.666
contig_36272	8	44.4	xp_393160 5 -amp-activated protein kinase subunit beta-1 isoform 1	1673	20	2.08683e-71	0.616
contig_25856	8	44.7	---NA---	425	0	NA
contig_33971	8	44.7	---NA---	439	0	NA
contig_39101	8	44.7	---NA---	859	0	NA
contig_3911	8	44.7	---NA---	529	0	NA
contig_46304	8	44.7	apurinic endonuclease	2249	20	7.19996e-89	0.6725
contig_50638	8	44.7	xp_001946812 tubulin polyglutamylase ttll4-like	6172	20	4.06233e-98	0.7535
contig_51484	8	44.7	xp_968505 karyopherin alpha 6	6724	20	0	0.839
contig_51295	8	44.9	steroid receptor-interacting snf2 domain protein	7671	20	1.7813e-159	0.7625
contig_25379	8	45.3	---NA---	513	0	NA
contig_33830	8	45.3	---NA---	423	0	NA
contig_38826	8	45.3	---NA---	436	0	NA
contig_44508	8	45.3	sec-23 interacting protein p125	2718	20	2.64267e-173	0.675
contig_48035	8	45.3	tnni3 interacting kinase	1117	20	1.08409e-109	0.752
contig_52776	8	45.4	abb73282reverse transcriptase	1516	1	4.73198e-11	0.67
contig_32969	8	47	---NA---	2520	0	NA
contig_27200	8	47.8	---NA---	560	0	NA
contig_28567	8	47.8	---NA---	478	0	NA
contig_48490	8	48.6	isoform c	3774	20	3.70821e-176	0.8945
contig_44368	8	55.9	---NA---	2263	0	NA
contig_45402	8	55.9	efn67958rb1-inducible coiled-coil protein 1	2103	20	2.63508e-154	0.592
contig_50723	8	55.9	egi61430phd finger protein 14	3606	20	5.70783e-17	0.661
contig_26477	8	56.1	xp_001633163 protein	477	7	9.42508e-09	0.7657
contig_48273	8	56.1	xp_002155850 piggybac transposase uribo1	1665	20	5.57636e-109	0.497
contig_48581	8	56.1	mitochondrial trna pseudouridine synthase a	2027	20	9.13289e-96	0.724
contig_50566	8	62.3	dph5 homolog ( cerevisiae) isoform cra_b	1692	20	7.22684e-96	0.789
contig_47795	8	62.8	aldehyde oxidase	4599	20	9.09643e-140	0.53
contig_37657	8	64.1	tbccd1 protein	1521	20	5.76306e-41	0.4545
contig_41483	8	64.1	np_001091834alpha-esterase 47 isoform s	2472	20	3.50265e-84	0.4845
contig_63299	8	71.3	---NA---	211	0	NA
contig_51227	8	71.9	abl interactor 2	3602	20	5.23915e-79	0.655
contig_26281	8	75.5	---NA---	273	0	NA
contig_49580	8	75.5	---NA---	1707	0	NA
contig_49641	8	75.5	isoform a	5789	20	0	0.572
contig_49913	8	75.5	a chain the structure of endoglucanase from nasutitermes at ph	2008	20	3.19031e-109	0.606
contig_25463	8	82.6	---NA---	1073	0	NA
contig_30087	8	82.6	---NA---	369	0	NA
contig_30660	8	82.6	---NA---	736	0	NA
contig_40452	8	82.6	---NA---	1033	0	NA
contig_44510	8	82.6	gtp-binding protein hflx	2230	20	5.35125e-36	0.5695
contig_46310	8	82.6	engulfment and cell motility	3461	20	1.10191e-118	0.672
contig_51617	8	82.6	protein arginine n-methyltransferase 10	3026	20	9.37344e-34	0.5695
contig_51732	8	82.6	excision repair cross-complementing rodent repair complementation group 4	3164	20	0	0.617
contig_39146	8	82.8	---NA---	765	0	NA
contig_44899	8	82.8	sodium-bile acid cotransporter	756	20	8.03612e-29	0.6325
contig_14544	9	0	---NA---	284	0	NA
contig_13417	9	5	---NA---	220	0	NA
contig_34058	9	5	xp_003402890 low quality protein: otoferlin-like	1077	20	1.12775e-140	0.9085
contig_51333	9	5	tho complex subunit 2	4997	20	0	0.697
contig_39131	9	5.1	xp_972738 bm44	1915	20	2.71979e-102	0.6735
contig_47620	9	5.1	xp_001943988 rhotekin-like isoform 1	4067	20	1.09e-88	0.533
contig_41499	9	5.9	efn75370nik- and ikbkb-binding protein	6589	20	3.38862e-151	0.629
contig_43308	9	5.9	---NA---	1327	0	NA
contig_50318	9	5.9	xp_003705418 probable rho gtpase-activating protein cg5521-like	2949	20	1.22487e-155	0.6285
contig_50078	9	6.1	xp_975486 tuberin	2018	20	3.47483e-71	0.653
contig_50820	9	6.1	fused toes homolog isoform cra_c	2779	20	1.1719e-75	0.6925
contig_50442	9	9.3	egi64081rna-binding protein 25	2932	20	1.21667e-38	0.8335
contig_42679	9	10.4	---NA---	602	0	NA
contig_21172	9	20.7	---NA---	284	0	NA
contig_28646	9	22.8	---NA---	263	0	NA
contig_45655	9	22.8	n-acetyl galactosaminyl transferase 6	2160	20	7.11116e-70	0.8505
contig_51818	9	24.7	xp_003704640 protein-methionine sulfoxide oxidase mical-like	8582	20	2.07711e-31	0.645
contig_36276	9	26.2	---NA---	645	0	NA
contig_42461	9	26.2	aam19759glutamic acid-rich protein cnbl1500	2217	2	2.48622e-09	0.395
contig_46920	9	26.2	succinate dehydrogenase subunit flavoprotein	2879	20	0	0.852
contig_43031	9	26.8	isoform b	7046	20	0	0.897
contig_33434	9	28.4	---NA---	1006	0	NA
contig_47272	9	28.6	nacht and ankyrin domain protein	2487	20	2.32466e-27	0.5145
contig_49129	9	28.6	egi69168bcl-2-like protein 1	3263	20	5.82728e-21	0.5545
contig_51158	9	28.6	ankyrin unc44	4826	20	1.86561e-34	0.501
contig_26980	9	28.7	---NA---	411	0	NA
contig_46431	9	29.3	---NA---	2942	0	NA
contig_23404	9	30.3	---NA---	545	0	NA
contig_45333	9	30.6	---NA---	3551	0	NA
contig_38429	9	35.4	---NA---	1249	0	NA
contig_34636	9	37.6	---NA---	489	0	NA
contig_49275	9	37.6	xp_001120146 transmembrane protein 208-like	3098	20	1.58468e-44	0.6735
contig_51760	9	37.7	---NA---	4912	0	NA
contig_45301	9	38	endothelial differentiation-related factor 1 homolog	2578	20	1.32279e-49	0.803
contig_46142	9	52.2	alpha 8 like 3	1870	20	3.35051e-81	0.7815
contig_49466	9	52.2	origin recognition subunit 3-like	2416	20	7.98957e-134	0.5335
contig_48170	9	52.4	---NA---	5007	0	NA
contig_45342	9	52.5	wiskott-aldrich syndrome-like	1793	20	1.97069e-14	0.4225
contig_47934	9	52.5	trifunctional purine biosynthetic protein adenosine-3 isoform 1	1420	20	2.94534e-76	0.668
contig_18790	9	53.5	---NA---	328	0	NA
contig_19445	9	53.5	mitochondrial ribosomal protein s18a	684	20	5.68315e-33	0.742
contig_122253	9	56.9	---NA---	208	0	NA
contig_49478	9	56.9	xp_003724653 mcm domain-containing protein c8orf45 homolog	2786	20	6.07013e-56	0.4265
contig_51545	9	56.9	chromosome condensation protein g	4432	20	1.6952e-151	0.547
contig_40678	9	58.5	isoform a	1686	20	2.62876e-114	0.6
contig_30058	9	59.1	---NA---	1149	0	NA
contig_16414	9	59.7	---NA---	332	0	NA
contig_18343	9	59.7	---NA---	549	0	NA
contig_23450	9	59.7	xp_002414594serine threonine protein phosphatase 4 regulatory	4190	20	1.00133e-36	0.613
contig_42539	9	59.7	xp_003395241 e3 ubiquitin-protein ligase rad18-like	1522	20	1.61659e-51	0.469
contig_44574	9	59.7	---NA---	2428	0	NA
contig_37682	9	59.9	complement component	1318	20	1.68897e-139	0.673
contig_48064	9	59.9	---NA---	1116	0	NA
contig_51716	9	59.9	isoform a	6456	20	0	0.634
contig_54791	9	60.3	---NA---	364	0	NA
contig_29471	9	61.9	acetyl- isoform c	3930	20	2.78276e-174	0.7635
contig_47470	9	61.9	acetyl- isoform c	8119	20	0	0.766
contig_33077	9	62.5	---NA---	599	0	NA
contig_28829	9	62.6	---NA---	258	0	NA
contig_48079	9	62.6	---NA---	884	0	NA
contig_51536	9	63.1	deah (asp-glu-ala-his) box polypeptide 38	4084	20	0	0.7695
contig_48263	9	63.8	---NA---	1651	0	NA
contig_50721	9	63.8	citrate lyase beta like	2248	20	5.72184e-70	0.736
contig_20155	9	64.7	---NA---	1123	0	NA
contig_30890	9	64.7	---NA---	1074	0	NA
contig_51544	9	64.8	---NA---	3569	0	NA
contig_42824	9	65	ligase atp-dependent	3116	20	6.8568e-80	0.556
contig_24082	9	67.1	aak38618aldoketoreductase-like protein	1033	20	6.07062e-72	0.6275
contig_24490	9	67.8	xp_003691011 cox assembly mitochondrial protein homolog	552	20	4.48648e-35	0.7355
contig_37048	9	67.8	---NA---	625	0	NA
contig_40028	9	67.8	np_001161085chymotrypsin-like proteinase 6e precursor	487	20	2.61615e-14	0.4955
contig_52203	9	72	xp_967454 ribonuclease iii	5796	20	0	0.822
contig_48094	9	72.6	splicing factor u2af 38 kda subunit-like	2437	20	2.02152e-76	0.832
contig_23363	9	73.3	---NA---	1192	0	NA
contig_38010	9	74.1	---NA---	1335	0	NA
contig_75085	9	75.4	---NA---	479	0	NA
contig_37275	9	79.7	---NA---	1073	0	NA
contig_41204	9	81.2	xp_003341857 probable cysteinyl-trna mitochondrial-like	2264	20	1.88412e-137	0.627
contig_51531	9	81.7	xp_001600745 kinesin-like protein kif11	4416	20	0	0.587
contig_47954	9	85.7	---NA---	1518	0	NA
contig_43561	9	87.9	---NA---	757	0	NA
contig_48502	9	92.6	excitatory amino acid transporter isoform d	4490	20	5.53884e-33	0.622
contig_10834	9	93	---NA---	494	0	NA
contig_39328	9	93	---NA---	438	0	NA
contig_42612	9	93	---NA---	763	0	NA
contig_45056	9	93	---NA---	657	0	NA
contig_48482	9	93	efn83181chitooligosaccharidolytic beta-n-acetylglucosaminidase	1613	20	0	0.6225
contig_48626	9	93	---NA---	3803	0	NA
contig_51490	9	93	c2orf16 protein	2280	20	6.32743e-16	0.5965
contig_46055	9	94.8	membrane palmitoylated 5 (maguk p55 subfamily member 5)	3984	20	3.1758e-117	0.576
contig_43743	9	95.6	---NA---	1166	0	NA
contig_23330	9	96.9	---NA---	511	0	NA
contig_25934	9	99.8	---NA---	269	0	NA
contig_31082	9	99.8	---NA---	430	0	NA
contig_36187	9	99.8	---NA---	1115	0	NA
contig_38458	9	99.8	---NA---	549	0	NA
contig_51929	9	99.9	---NA---	3277	0	NA
contig_28395	9	100	---NA---	396	0	NA
contig_36621	9	100	---NA---	1059	0	NA
contig_48116	9	100	xp_001641774 protein	2665	6	8.39958e-15	0.4467
contig_49223	9	100	---NA---	1591	0	NA
contig_51662	9	100	---NA---	3072	0	NA
contig_52217	9	100	---NA---	4004	0	NA
contig_20305	9	100.3	---NA---	228	0	NA
contig_31060	9	102	gdp-mannose dehydratase	1266	20	5.3592e-95	0.849
contig_25132	9	102.6	---NA---	449	0	NA
contig_43466	9	102.6	platelet-activating factor acetylhydrolase ib subunit gamma	4147	20	2.50397e-56	0.8335
contig_49475	9	102.6	---NA---	2046	0	NA
contig_51549	9	102.6	xp_002168807 partial	3425	20	4.40197e-19	0.602
contig_24554	9	102.7	---NA---	837	0	NA
contig_41753	9	102.7	---NA---	2276	0	NA
contig_46741	9	103	lipoma hmgic fusion partner-like 2 protein	2132	20	5.26321e-17	0.4
contig_47183	9	103.3	---NA---	1031	0	NA
contig_20791	9	103.4	tryptophan oxygenase	329	20	1.81586e-32	0.7925
contig_30517	9	106.6	---NA---	337	0	NA
contig_21358	9	106.8	---NA---	301	0	NA
contig_43705	9	106.8	---NA---	1899	0	NA
contig_46743	9	106.8	xp_001496247 target of egr1 protein 1	1551	20	1.3226e-32	0.4565
contig_50062	9	108.6	transcription initiation factor	3642	20	3.81007e-69	0.6755
contig_47010	9	109.4	---NA---	4107	0	NA
contig_47527	9	111	low-density lipoprotein receptor domain class a	4663	20	5.78453e-142	0.579
contig_49037	9	111	xp_001848246kinesin heavy chain subunit	10396	20	0	0.7665
contig_128358	9	111.1	---NA---	243	0	NA
contig_17803	9	111.1	cop9 constitutive photomorphogenic homolog subunit 6	1338	20	9.05322e-165	0.832
contig_33474	9	111.1	---NA---	454	0	NA
contig_42785	9	111.1	golgi associated pdz and coiled-coil motif containing	1177	20	2.33358e-57	0.592
contig_50277	9	111.1	---NA---	2310	0	NA
contig_51891	9	111.1	calcineurin binding protein 1	3098	20	4.03918e-40	0.467
contig_52276	9	111.1	efn88539calcineurin-binding protein cabin-1	6668	20	3.40368e-66	0.604
contig_64981	9	111.2	---NA---	247	0	NA
contig_30937	9	111.3	---NA---	753	0	NA
contig_42356	9	111.3	---NA---	978	0	NA
contig_51856	9	111.3	n-arginine dibasic nrd convertase 1	5384	20	6.60938e-105	0.6985
contig_51563	9	112.6	---NA---	3501	0	NA
contig_49532	10	0	---NA---	1749	0	NA
contig_35520	10	0.8	sodium-bile acid cotransporter	1319	20	3.89101e-35	0.55
contig_47753	10	0.8	xp_975488 cg1973 cg1973-pa	1440	20	4.76967e-98	0.717
contig_48344	10	0.8	xp_002155488 protein	2702	20	3.41453e-72	0.6285
contig_49094	10	0.8	---NA---	1348	0	NA
contig_18238	10	9.4	nadph-dependent fmn reductase	1052	20	1.96646e-49	0.5825
contig_35364	10	9.4	werner helicase interacting protein 1	659	20	2.01954e-61	0.6585
contig_48341	10	9.4	xp_003492294 glutaminase kidney mitochondrial-like isoform 2	1913	20	8.05719e-155	0.7465
contig_45705	10	10.3	---NA---	2008	0	NA
contig_45274	10	10.9	add18814hypothetical conserved protein	2676	20	1.75686e-20	0.509
contig_19095	10	11.2	---NA---	650	0	NA
contig_43203	10	11.2	n-acetylneuraminate lyase	1312	20	7.46442e-55	0.5615
contig_46879	10	11.2	cmp-sialic acid transporter	3019	20	4.86176e-99	0.6835
contig_49058	10	11.2	ectonucleotide pyrophosphatase phosphodiesterase 6	3867	20	3.80566e-67	0.5375
contig_36233	10	13.3	ehb02748glucose-dependent insulinotropic partial	935	20	1.12871e-10	0.4895
contig_50910	10	13.6	---NA---	2023	0	NA
contig_78745	10	13.6	---NA---	582	0	NA
contig_46942	10	14	acidic coiled-coil containing protein 3	2305	20	4.42134e-17	0.573
contig_47859	10	14	---NA---	1054	0	NA
contig_52097	10	14	isoform c	5185	20	1.03339e-30	0.488
contig_33635	10	15	xp_003402964 at-rich interactive domain-containing protein 2-like	2793	20	2.14951e-77	0.6615
contig_20634	10	17.1	---NA---	388	0	NA
contig_35907	10	22.9	xp_975068 agap004654-pa	1234	20	8.81921e-79	0.616
contig_47066	10	22.9	---NA---	1347	0	NA
contig_48894	10	22.9	smad anchor for receptor activation	3527	20	2.10537e-32	0.496
contig_51946	10	26.5	xp_003424936 integrator complex subunit 2-like isoform 2	4372	20	0	0.596
contig_44560	10	27.4	---NA---	1138	0	NA
contig_24503	10	28	xp_003693507 px domain-containing protein kinase-like	1587	20	1.77514e-48	0.609
contig_45315	10	30.2	cam19749novel krab box containing protein	4981	20	1.9419e-119	0.578
contig_29495	10	31.2	xp_003744390 sodium calcium exchanger 1-like	5519	20	1.00075e-148	0.597
contig_38710	10	31.8	---NA---	922	0	NA
contig_40105	10	32.2	xp_003207696 low quality protein: tensin-like	3171	20	8.226e-97	0.672
contig_33081	10	32.8	---NA---	633	0	NA
contig_44256	10	32.8	apoptosis antagonizing transcription factor	1919	20	2.86565e-51	0.515
contig_29580	10	33.1	---NA---	484	0	NA
contig_37072	10	33.1	add19042threonine aldolase	767	20	1.47213e-17	0.6195
contig_48300	10	33.1	xp_002736579 sec22 vesicle trafficking 1-like	1972	20	8.29747e-70	0.8145
contig_39399	10	33.3	---NA---	599	0	NA
contig_39526	10	33.3	---NA---	941	0	NA
contig_40919	10	33.3	---NA---	965	0	NA
contig_47137	10	33.3	---NA---	3242	0	NA
contig_47970	10	33.3	blood vessel epicardial substance-like isoform 2	1544	20	1.0184e-109	0.7785
contig_2235	10	33.4	---NA---	826	0	NA
contig_47961	10	33.4	---NA---	1496	0	NA
contig_48886	10	33.4	---NA---	3565	0	NA
contig_45160	10	33.5	np_001072639prolylcarboxypeptidase precursor	1751	20	1.70217e-180	0.726
contig_38947	10	33.7	---NA---	767	0	NA
contig_9333	10	33.7	brucei -specific protein	434	5	2.04364e-08	0.528
contig_43552	10	34	---NA---	1218	0	NA
contig_26388	10	34.4	---NA---	244	0	NA
contig_29983	10	34.4	---NA---	570	0	NA
contig_31054	10	34.4	---NA---	639	0	NA
contig_49260	10	34.4	organic anion transporting polypeptide isoform b	2526	20	7.28005e-69	0.5075
contig_51274	10	34.4	gametogenetin-binding protein 2	5590	20	1.09818e-94	0.66
contig_58200	10	34.4	xp_781227 heme-binding protein 2-like	261	2	1.28097e-09	0.62
contig_40932	10	34.7	---NA---	2779	0	NA
contig_36482	10	35	---NA---	1507	0	NA
contig_41449	10	35	---NA---	4072	0	NA
contig_49634	10	35	---NA---	1995	0	NA
contig_52118	10	35	xp_003758672 zinc finger protein 91-like	4817	20	1.7866e-61	0.3915
contig_47298	10	40.3	---NA---	1359	0	NA
contig_18136	10	40.8	np_001185534ubiquinone biosynthesis protein mitochondrial	967	20	7.39937e-53	0.626
contig_45422	10	40.8	nuclear pore complex protein nup214	7450	20	4.40257e-38	0.4665
contig_48296	10	40.8	xp_003485371 protein numb-like	3227	20	8.37944e-105	0.822
contig_36124	10	44.4	xp_003440209 folylpolyglutamate mitochondrial-like	1358	20	1.26673e-121	0.66
contig_30494	10	45.5	---NA---	585	0	NA
contig_11164	10	46	aam47019dopamine beta hydroxylase	363	20	2.05237e-44	0.6355
contig_23559	10	46	---NA---	1207	0	NA
contig_42077	10	46	xp_003395065 programmed cell death protein 2-like	1443	20	5.57605e-30	0.522
contig_44145	10	46	aek99382lipoprotein receptor	5240	20	0	0.4685
contig_47083	10	46	xp_003226335 ankyrin repeat and lem domain-containing protein 2-like	4098	20	4.47257e-82	0.502
contig_47591	10	46	myotubularin-related protein 2 isoform 1	2594	20	0	0.804
contig_49302	10	46	xp_001608014 moxd1 homolog 1-like	1151	20	6.16423e-47	0.5125
contig_45298	10	48.8	xp_002731047 hepatocyte nuclear factor alpha-like	1994	20	1.61836e-121	0.7845
contig_51713	10	49.2	helicase with zinc finger	3191	20	4.12369e-88	0.733
contig_123600	10	50	---NA---	389	0	NA
contig_21849	10	50	---NA---	466	0	NA
contig_30145	10	50	efn88084serine proteinase stubble	2464	20	1.64249e-33	0.53
contig_51862	10	51	xp_975409 gpcr class b orphan receptor 1 (agap009007-pa)	4457	20	0	0.5425
contig_38791	10	51.1	---NA---	2117	0	NA
contig_51959	10	51.1	xp_968837 disabled cg9695-pa	7115	20	5.44067e-70	0.8405
contig_52052	10	52.3	zinc finger and btb domain containing 41 homolog	2993	20	5.6397e-15	0.379
contig_50994	10	52.5	xp_003706927 poly(adp-ribose) glycohydrolase 1-like isoform 1	4365	20	1.89506e-54	0.551
contig_52108	10	53.9	xp_002424409 protein	7068	20	1.84782e-86	0.5685
contig_32538	10	56.7	follistatin-like 1	1048	20	2.9035e-53	0.4985
contig_37480	10	56.7	isoform a	1458	20	4.48167e-144	0.779
contig_41920	10	56.7	acv60547polehole-like protein	1167	4	9.38134e-51	0.4725
contig_44629	10	56.8	acv60547polehole-like protein	1829	3	7.98911e-96	0.4967
contig_35607	10	57.9	egi67376mical-like protein 2	2572	20	2.58625e-29	0.824
contig_18782	10	62.4	galactosamine (n-acetyl)-6-sulfate sulfatase	843	20	2.94976e-97	0.8035
contig_24661	10	63.4	isoform d	300	20	1.03032e-35	0.7725
contig_47966	10	63.4	adenylate cyclase	1892	20	6.5306e-24	0.512
contig_52351	10	63.4	isoform a	9405	20	5.84197e-136	0.4795
contig_51781	10	71.7	aek99382lipoprotein receptor	4110	4	1.47659e-117	0.435
contig_30904	10	75.7	---NA---	832	0	NA
contig_46079	10	76.4	steroid-5-alpha- alpha polypeptide 1 (3-oxo-5 alpha-steroid delta 4-dehydrogenase alpha 1)	1704	20	3.31337e-56	0.583
contig_49763	10	76.4	atp subunit isoform b	2934	20	2.21485e-48	0.7355
contig_42588	10	76.8	---NA---	474	0	NA
contig_18354	10	79.7	---NA---	943	0	NA
contig_19507	10	79.7	solute carrier family member 27	345	20	1.16064e-18	0.7965
contig_41943	10	80.1	xp_003485204 heat repeat-containing protein 3-like	3344	20	7.0249e-38	0.504
contig_42051	10	81.6	zinc finger protein	1408	20	1.03235e-81	0.652
contig_44687	10	81.8	---NA---	1925	0	NA
contig_43514	10	82.5	---NA---	570	0	NA
contig_49682	10	82.5	xp_003394599 upf0663 transmembrane protein c17orf28-like	2164	20	0	0.8365
contig_31616	10	83.3	---NA---	446	0	NA
contig_16915	10	84.9	---NA---	592	0	NA
contig_18486	10	84.9	caj58681innexin inx1	398	20	2.66442e-15	0.6125
contig_49138	10	84.9	innexin 2	3085	20	3.57403e-97	0.6955
contig_47504	10	87	innexin isoform b	2630	20	0	0.811
contig_27524	10	87.2	intraflagellar transport 52 homolog	388	20	1.29722e-22	0.6795
contig_26910	10	88.4	---NA---	583	0	NA
contig_47119	10	88.7	sodium-bile acid cotransporter	1745	20	2.71915e-45	0.5915
contig_28872	10	91.6	xp_002194171 s1 rna-binding domain-containing protein 1	397	20	1.28005e-25	0.5805
contig_35037	10	93.4	death-associated protein kinase 3	646	20	5.63209e-45	0.6735
contig_48882	10	93.4	---NA---	2196	0	NA
contig_52038	10	93.4	death-associated protein kinase 1	6646	20	0	0.5765
contig_24742	10	96.6	---NA---	602	0	NA
contig_52323	10	99.4	efn80082small subunit processome component 20-like protein	7834	20	1.59565e-155	0.4995
contig_38259	10	99.8	transcriptional adapter 1	1369	20	1.10824e-40	0.4775
contig_22624	10	99.9	---NA---	310	0	NA
contig_34790	10	99.9	---NA---	647	0	NA
contig_22234	10	100.1	---NA---	287	0	NA
contig_25168	10	100.1	---NA---	607	0	NA
contig_37740	10	100.1	isoform a	1471	20	1.05681e-84	0.7965
contig_40733	10	100.1	ras-related and estrogen-regulated growth inhibitor	1106	20	1.92826e-34	0.5575
contig_41615	10	100.1	---NA---	2647	0	NA
contig_50193	10	100.1	---NA---	1395	0	NA
contig_51926	10	100.1	xp_003701502 cofilin actin-depolymerizing factor homolog	5229	20	4.81251e-52	0.822
contig_52083	10	100.1	xp_973053 kinesin family member 21	6286	20	0	0.669
contig_37659	10	100.9	---NA---	2068	0	NA
contig_29249	11	0	egi66056btb poz domain-containing protein 2	1785	20	2.84489e-106	0.7105
contig_45438	11	0	xp_789952 wsc domain-containing protein 1-like	1188	20	1.89195e-30	0.515
contig_50675	11	2.5	---NA---	2487	0	NA
contig_76893	11	4.1	---NA---	999	0	NA
contig_79097	11	4.1	---NA---	339	0	NA
contig_36820	11	4.5	xp_001603556 myotubularin-related protein 10-like	3384	20	2.57836e-88	0.538
contig_42779	11	4.5	methyltransferase-like protein 2a	1070	20	1.69692e-80	0.803
contig_42866	11	4.5	xp_001946912 low-density lipoprotein receptor-related protein 1-like	1366	20	4.03764e-59	0.525
contig_51154	11	4.5	pdgf- and vegf-receptor isoform d	5195	20	1.90022e-125	0.531
contig_51687	11	4.5	np_788284ldl receptor protein 1	9208	20	0	0.6245
contig_52354	11	4.5	xp_002429721low-density lipoprotein	7546	20	0	0.5735
contig_37791	11	8.6	xp_002427382protein dpy-	771	20	1.04931e-63	0.7135
contig_49690	11	8.6	dpy-19-like like ( sapiens)	2384	20	3.57271e-94	0.5805
contig_36620	11	9.4	---NA---	1141	0	NA
contig_43640	11	9.4	---NA---	1019	0	NA
contig_47194	11	9.4	xp_969681 spliceosome associated protein	3655	20	1.12511e-145	0.6145
contig_36899	11	15.2	---NA---	1155	0	NA
contig_49271	11	15.2	acn78602retinoid x receptor 2	2160	20	0	0.7835
contig_47807	11	16.8	---NA---	620	0	NA
contig_75487	11	18	---NA---	957	0	NA
contig_36950	11	20.8	yy1-associated factor 2-like	1607	20	6.25626e-25	0.533
contig_44253	11	20.8	ubiquitin protein ligase	3938	20	0	0.6425
contig_4847	11	20.8	---NA---	280	0	NA
contig_51767	11	21.3	xp_967488 blue cheese cg14001-pa	3993	20	3.18392e-117	0.6395
contig_33135	11	22.1	vacuolar atp synthase subunit h	2147	20	0	0.799
contig_48505	11	23.1	nuclear export mediator factor nemf	3745	20	0	0.6945
contig_28998	11	24.7	xp_003699241 dna topoisomerase 1-like	3242	20	0	0.7305
contig_37930	11	24.7	60s ribosomal export protein nmd3	2245	20	1.72698e-167	0.7255
contig_42242	11	24.7	---NA---	630	0	NA
contig_60951	11	24.7	---NA---	241	0	NA
contig_36289	11	24.9	vacuolar protein sorting protein 18	3501	20	0	0.6485
contig_49325	11	34.2	---NA---	2325	0	NA
contig_29960	11	34.7	xp_001601439 beclin-1-like protein isoform 1	1495	20	3.1175e-116	0.6465
contig_29206	11	36.4	adz96218jhe-like carboxylesterase 2	2043	20	5.62109e-61	0.6485
contig_49775	11	36.4	q6rg02 ame: full=vitellogenin contains: ame: full=vitellin flags: precursor	6516	20	0	0.6095
contig_46167	11	37.6	---NA---	1393	0	NA
contig_51232	11	37.7	integrator complex	6496	20	0	0.6405
contig_10512	11	38.1	---NA---	405	0	NA
contig_36974	11	38.1	---NA---	1287	0	NA
contig_42065	11	38.1	xp_003708053 vesicle-fusing atpase 1-like	3255	20	0	0.722
contig_46551	11	38.1	xp_003691724 low quality protein: multidrug resistance-associated protein 1-like	2847	20	7.10353e-177	0.838
contig_42465	11	38.4	mitogen-activated protein kinase organizer 1	853	20	2.33351e-57	0.5865
contig_51992	11	48.8	xp_002431532low-density lipoprotein	6551	20	1.07923e-48	0.554
contig_37734	11	48.9	b chain crystal structure of drosophila ance	2647	20	7.14764e-83	0.565
contig_45450	11	50.1	---NA---	932	0	NA
contig_50586	11	50.1	aei88082son dna-binding protein	4904	20	4.67345e-25	0.7055
contig_52211	11	51.1	np_609933mind bomb 2	6051	20	8.75717e-138	0.574
contig_31407	11	51.3	---NA---	404	0	NA
contig_47734	11	51.9	xp_003491910 solute carrier family facilitated glucose transporter member 1-like	3071	20	8.94288e-141	0.6815
contig_42718	11	52.6	---NA---	1010	0	NA
contig_43333	11	52.6	xp_003708062 protein gpr107-like	5563	20	1.5604e-141	0.641
contig_39111	11	53.1	xp_003705226 ribonuclease p protein subunit p30-like	892	20	5.49248e-20	0.517
contig_49415	11	55.9	a -pa	5487	20	0	0.689
contig_45371	11	56.7	---NA---	1484	0	NA
contig_49364	11	56.7	EFX72473hypothetical protein DAPPUDRAFT_227528	3106	5	7.08005e-69	0.56
contig_50121	11	56.8	---NA---	2574	0	NA
contig_23272	11	59.4	26s protease regulatory subunit	1579	20	0	0.8745
contig_29197	11	59.4	---NA---	237	0	NA
contig_40570	11	59.4	---NA---	677	0	NA
contig_51290	11	61.8	xp_003702560 atp-dependent rna helicase dhx8	4183	20	0	0.8205
contig_51943	11	61.8	xp_002742157 rna polymerase i polypeptide b-like	3888	20	2.68747e-137	0.627
contig_44460	12	0	xp_001949223 zinc finger protein 271-like	1119	20	2.01683e-55	0.6485
contig_33691	12	4.6	---NA---	800	0	NA
contig_47433	12	4.6	aspartyl-trna synthetase	2404	20	0	0.781
contig_48806	12	4.6	protein kinase chk2 isoform a	1969	20	9.71439e-95	0.6245
contig_49127	12	4.6	---NA---	2861	0	NA
contig_49347	12	4.6	xp_970705 cg8931 cg8931-pa	2004	20	7.66725e-71	0.6705
contig_29745	12	5.2	---NA---	570	0	NA
contig_45608	12	16	---NA---	779	0	NA
contig_45714	12	16	xp_003699238 metallophosphoesterase 1-like	1364	20	2.8602e-97	0.6545
contig_29555	12	16.4	---NA---	385	0	NA
contig_43372	12	16.4	np_495052protein cyp-44a1	3335	20	5.44678e-99	0.5455
contig_19775	12	21.3	---NA---	377	0	NA
contig_44575	12	21.3	np_726036xeroderma pigmentosum isoform a	2590	20	0	0.8215
contig_39741	12	29.3	xp_975356 high-affinity octopamine transporter protein	1670	20	5.59078e-117	0.68
contig_48364	12	29.3	---NA---	2036	0	NA
contig_36408	12	29.6	vitamin d receptor	1562	20	7.28495e-55	0.5915
contig_40795	12	29.6	zinc finger protein	2756	20	5.38197e-81	0.6375
contig_51654	12	29.6	isoform b	3492	20	1.20294e-80	0.601
contig_46364	12	29.9	neutral sphingomyelinase (n-smase) activation associated factor	1400	20	6.48611e-52	0.5005
contig_17679	12	37.3	efn66765n-acetyltransferase 5	850	20	1.22022e-82	0.89
contig_26168	12	37.7	rothmund-thomson syndrome dna helicase recq4	617	20	1.45537e-36	0.795
contig_40693	12	37.7	efn66998sulfotransferase 1c4	2482	20	1.26887e-33	0.52
contig_39927	12	39.3	---NA---	1368	0	NA
contig_47712	12	39.3	polymerase (dna directed) epsilon 2 (p59 subunit)	1665	20	1.31196e-150	0.679
contig_23297	12	43	---NA---	667	0	NA
contig_46338	12	44.2	---NA---	1196	0	NA
contig_42451	12	46.7	isoform b	2057	20	7.52769e-122	0.599
contig_51576	12	48.7	xp_003397036 homeodomain transcription factor-like	3281	20	1.85192e-83	0.7215
contig_34933	12	49.2	---NA---	914	0	NA
contig_35522	12	50	aca60746thioredoxin 1	835	20	6.73325e-54	0.8245
contig_49777	12	50	xp_002731079 chloride channel calcium activated 3-like	3035	20	2.25849e-120	0.4675
contig_29269	12	50.5	---NA---	1106	0	NA
contig_44352	12	50.5	xp_001600439 corepressor interacting with rbpj 1-like	924	20	1.72727e-72	0.78
contig_48869	12	50.5	---NA---	2142	0	NA
contig_4922	12	50.5	---NA---	300	0	NA
contig_51560	12	50.5	xp_001603439 zinc transporter foi-like	4705	20	9.01853e-26	0.587
contig_52262	12	56.1	isoform a	16455	20	0	0.5715
contig_51476	12	61	vacuolar sorting protein	6956	20	0	0.5405
contig_23430	12	61.4	---NA---	284	0	NA
contig_32309	12	61.4	---NA---	1173	0	NA
contig_49163	12	61.4	isoform a	2490	20	1.97084e-26	0.4895
contig_31388	12	62.7	oxidase peroxidase	1830	20	3.34876e-102	0.5415
contig_44357	12	63.6	---NA---	592	0	NA
contig_51497	12	63.6	---NA---	5688	0	NA
contig_37372	12	63.9	bam20350singles bar	730	20	2.83769e-36	0.623
contig_24837	13	0	---NA---	385	0	NA
contig_38412	13	0.1	---NA---	1700	0	NA
contig_49717	13	0.1	xp_001636122 protein	2395	5	2.46409e-10	0.532
contig_19883	13	0.4	xp_002732053 mgc89952	1249	20	1.53973e-62	0.6025
contig_33122	13	0.4	---NA---	1626	0	NA
contig_35864	13	0.4	efn66371protein phosphatase inhibitor 2	1645	20	1.63198e-28	0.579
contig_40379	13	1.3	phospholipase d	3363	20	2.77176e-159	0.618
contig_50163	13	2.2	isoform c	2867	20	1.228e-160	0.805
contig_25332	13	5.8	---NA---	303	0	NA
contig_30795	13	5.8	tafazzin isoform 1	1114	20	5.41919e-69	0.755
contig_30132	13	5.9	integrator complex subunit 4	3343	20	0	0.593
contig_47315	13	5.9	---NA---	1750	0	NA
contig_51082	13	5.9	egi57936phd finger protein 20-like protein 1	2656	20	2.59442e-24	0.6355
contig_17735	13	6.5	AEO32891hypothetical protein	603	1	5.09782e-07	0.64
contig_30863	13	6.8	xp_969270 cg13089 cg13089-pa	410	2	5.85264e-07	0.685
contig_43179	13	6.8	abb73282reverse transcriptase	1198	1	2.67763e-24	0.66
contig_51657	13	6.8	phd finger domain	4402	20	4.73272e-37	0.6455
contig_49332	13	7.2	---NA---	1363	0	NA
contig_34309	13	9.4	trnahis guanylyltransferase	734	20	4.01642e-54	0.6325
contig_41460	13	9.4	xp_003468470 upf0364 protein c6orf211 homolog	3369	20	5.06453e-44	0.579
contig_47628	13	9.4	XP_003886575unnamed protein product, partial	3195	1	4.67137e-07	0.36
contig_38517	13	9.7	---NA---	691	0	NA
contig_22432	13	16.7	---NA---	571	0	NA
contig_51730	13	16.7	xp_001653721serine protease	5838	20	0	0.585
contig_51937	13	16.7	xp_003493848 protein tweety-like	8202	20	2.93902e-59	0.4585
contig_50720	13	17.1	vitamin d	2668	20	3.32109e-112	0.7485
contig_50391	13	17.8	calcium calmodulin-dependent protein kinase kinase	5337	20	2.05825e-66	0.707
contig_29098	13	18	actin-binding homolog 1	3550	20	2.36975e-108	0.7135
contig_38132	13	18.8	trithorax protein ash2	1789	20	0	0.725
contig_17906	13	19.2	nadh dehydrogenase	1091	20	6.8593e-93	0.844
contig_23574	13	19.2	abw87872serine protease	1449	20	0	0.625
contig_32453	13	19.2	isoform c	666	20	9.13424e-118	0.9255
contig_49451	13	19.2	isoform f	1386	20	1.98839e-162	0.7765
contig_51193	13	19.2	tyrosine-protein kinase transmembrane receptor ror2	6673	20	7.17946e-141	0.831
contig_19454	13	19.5	xp_003705653 dolichol-phosphate mannosyltransferase subunit 3-like	699	20	1.01431e-16	0.646
contig_42355	13	19.5	---NA---	802	0	NA
contig_47812	13	19.5	cdk5 regulatory subunit associated protein 1	2147	20	1.94885e-136	0.643
contig_25156	13	19.8	---NA---	567	0	NA
contig_52226	13	19.8	xp_003703213 ectopic p granules protein 5 homolog	9770	20	3.9491e-119	0.474
contig_34286	13	20	xp_001632830 protein	961	20	2.13391e-44	0.8935
contig_37469	13	20	---NA---	728	0	NA
contig_40905	13	20	---NA---	975	0	NA
contig_51980	13	20	viral a-type inclusion	6489	20	8.19669e-41	0.3855
contig_52378	13	20	XP_003697045PREDICTED: uncharacterized protein LOC100865209	13215	9	1.50064e-36	0.5833
contig_44710	13	20.7	xp_002737333 guf1 gtpase homolog	872	20	2.82491e-106	0.812
contig_47152	13	20.7	---NA---	2880	0	NA
contig_30381	13	21.3	sodium chloride cotransporter isoform b	3806	20	0	0.737
contig_45159	13	21.3	atp h+ mitochondrial f1 beta polypeptide	2538	20	0	0.8455
contig_47394	13	21.3	xp_002735880 nuclear pore-associated	2820	20	9.54161e-41	0.39
contig_51998	13	21.3	XP_003251202PREDICTED: hypothetical protein LOC410865	4902	3	3.04126e-08	0.4467
contig_52222	13	21.3	xp_001605178 e3 ubiquitin-protein ligase ubr3-like	8563	20	0	0.657
contig_17827	13	22.7	---NA---	314	0	NA
contig_39876	13	23	can88667novel protein	792	3	1.32071e-08	0.5867
contig_45552	13	23	xp_002741291 nose resistant to fluoxetine family member (nrf-6)-like	2678	20	2.27641e-52	0.4455
contig_52255	13	48.8	protein (auxin transport protein)	17130	20	0	0.6815
contig_37998	13	52.3	---NA---	670	0	NA
contig_52202	13	52.8	secretion regulating guanine nucleotide exchange factor	5221	20	9.33105e-64	0.5135
contig_43429	13	53.3	delta-aminolevulinic acid dehydratase	2398	20	6.50603e-120	0.812
contig_44474	13	53.5	mitochondrial inner membrane protease subunit	2667	20	5.0206e-68	0.769
contig_45685	13	53.5	---NA---	866	0	NA
contig_46750	13	53.5	probable histone-lysine n-methyltransferase nsd2 isoform 1	5721	20	9.36126e-158	0.647
contig_50915	13	53.5	np_001124217galactoside 2-alpha-l-fucosyltransferase 3	2196	2	2.71617e-08	0.61
contig_44195	13	58.3	dihydropyrimidine dehydrogenase	3746	20	0	0.8035
contig_26735	13	59.6	---NA---	406	0	NA
contig_43494	13	60.7	---NA---	1372	0	NA
contig_46632	13	60.7	---NA---	947	0	NA
contig_47136	13	60.7	---NA---	3450	0	NA
contig_44803	13	60.9	---NA---	1027	0	NA
contig_51967	13	61.9	xp_001626382 protein	5209	20	7.01172e-120	0.546
contig_49867	13	63.3	xp_001607886 intersectin-1-like	2523	20	1.18169e-119	0.567
contig_48041	13	63.6	---NA---	1339	0	NA
contig_26999	13	63.7	---NA---	394	0	NA
contig_40021	13	63.7	---NA---	2465	0	NA
contig_52066	13	63.7	xp_003704965 intersectin-1-like	4256	20	6.36821e-47	0.5735
contig_38505	13	63.8	mitochondrial chaperone bcs1	1669	20	4.38837e-138	0.808
contig_49137	13	64.7	---NA---	2099	0	NA
contig_44379	14	0	sentrin sumo-specific protease senp7	2806	20	1.44921e-73	0.5445
contig_47081	14	0.5	---NA---	2099	0	NA
contig_41600	14	0.7	phosphatidylinositol transfer protein retinal degeneration b protein	1709	20	2.11332e-127	0.865
contig_51981	14	0.7	xp_001601754 low quality protein: baculoviral iap repeat-containing protein 6	15481	20	0	0.4855
contig_29986	14	1	aef33405la autoantigen-like partial	1963	20	8.06376e-33	0.5815
contig_45252	14	1	---NA---	1459	0	NA
contig_30531	14	1.2	---NA---	364	0	NA
contig_43311	14	1.2	---NA---	4478	0	NA
contig_44360	14	1.2	-galactosyltransferase 7	2728	20	1.30531e-87	0.7145
contig_41527	14	2.2	cbn81422low-density lipoprotein receptor-related protein 2	2697	20	2.99022e-60	0.46
contig_42087	14	3.2	xp_001607302 akirin-2-like	2162	20	3.40849e-80	0.557
contig_41037	14	3.4	---NA---	875	0	NA
contig_50127	14	3.4	xp_003452178 centrosomal protein of 192 kda-like	3769	20	9.41795e-63	0.415
contig_50178	14	3.4	syntaxin 16	1662	20	2.08573e-39	0.5255
contig_52290	14	3.4	tudor domain containing 12	5139	20	2.05278e-47	0.4175
contig_52162	14	3.7	xp_001388131cutinase negative acting protein	5607	13	2.43375e-09	0.3969
contig_26645	14	4.1	histone deacetylase 8	779	20	3.03933e-50	0.7475
contig_36463	14	4.1	xp_003276638 low quality protein: williams-beuren syndrome chromosomal region 27	859	20	2.06788e-29	0.4895
contig_44675	14	4.1	histone deacetylase superfamily	1019	20	2.18989e-66	0.706
contig_48911	14	4.1	xp_002413783sodium glucose	3821	20	1.13534e-164	0.617
contig_49232	14	4.1	xp_785269 selenoprotein k-like	1539	2	5.34873e-10	0.69
contig_47441	14	5.4	xp_975391 agap001945-pa	4183	20	8.11491e-63	0.4465
contig_39540	14	6.5	efn6664428s ribosomal protein mitochondrial	1414	20	2.09786e-74	0.6575
contig_30622	14	6.8	24-dehydrocholesterol reductase	1279	20	1.12313e-124	0.8085
contig_39963	14	6.8	glutathione-s-transferase gst	1367	20	3.65522e-68	0.714
contig_45861	14	6.8	np_001089662cwf19-like cell cycle control	2797	20	7.13165e-89	0.723
contig_16437	14	11.8	---NA---	243	0	NA
contig_46311	14	12.1	---NA---	1908	0	NA
contig_49324	14	13.8	acu30154hypoxia inducible factor 1 alpha	5839	20	0	0.6485
contig_47410	14	15.5	isovaleryl coenzyme a dehydrogenase	2223	20	0	0.8535
contig_41680	14	30.4	abq41248male reproductive-related microfibril-associated protein	2390	20	2.55052e-116	0.637
contig_48101	14	30.4	aat44356sodium glucose cotransporter	2652	20	3.57994e-175	0.5835
contig_44296	14	32.2	---NA---	3229	0	NA
contig_48512	14	34.5	xp_001601232 protein patched homolog 2-like	2985	20	7.55595e-145	0.527
contig_42368	14	35.1	xp_787529 fibrillin-2-like	1011	20	1.78474e-28	0.551
contig_29244	14	38	---NA---	1101	0	NA
contig_42136	14	39.3	---NA---	719	0	NA
contig_52208	14	39.3	girdin isoform 1	5333	20	5.04307e-81	0.621
contig_39390	14	41.2	xp_003737217 alpha- -mannosyl-glycoprotein 2-beta-n-acetylglucosaminyltransferase-like	732	20	2.85808e-44	0.6145
contig_52189	14	42.9	---NA---	5900	0	NA
contig_23885	14	44.1	---NA---	923	0	NA
contig_23199	14	44.4	tubulin beta-1 chain	2040	20	0	0.908
contig_36750	14	44.4	---NA---	440	0	NA
contig_38229	14	44.4	---NA---	1739	0	NA
contig_44142	14	45.5	xp_001862945mitochondrial dicarboxylate carrier	1858	20	4.459e-102	0.7655
contig_22622	14	45.8	---NA---	515	0	NA
contig_26905	14	45.8	np_001161917cuticular protein analogous to peritrophins 1-f precursor	994	20	8.3782e-23	0.633
contig_36151	14	45.8	xp_003486935 ste20-like serine threonine-protein kinase-like isoform 2	2531	20	1.30915e-126	0.8265
contig_51036	14	45.8	afj59952cation-independent mannose-6-phosphate partial	4486	20	0	0.492
contig_37975	14	46.5	---NA---	1017	0	NA
contig_47549	14	46.5	xp_003394851 nucleolar gtp-binding protein 2-like	2284	20	1.67469e-117	0.6115
contig_17115	14	46.8	---NA---	398	0	NA
contig_45296	14	47.6	suppression of tumorigenicity 13 (colon carcinoma) (hsp70 interacting protein)	3798	20	9.52556e-55	0.647
contig_50340	14	47.7	isoform b	5592	20	1.79449e-129	0.698
contig_51395	14	47.7	egi61276interferon regulatory factor 2-binding protein 2-a	6353	20	1.84848e-45	0.7825
contig_18003	14	48.8	histone h2a	1254	20	1.50585e-49	0.95
contig_35890	14	48.8	xp_002431518embryonic polarity	2830	20	1.41802e-68	0.735
contig_19098	14	49.3	---NA---	932	0	NA
contig_40042	14	49.5	---NA---	2860	0	NA
contig_40729	14	49.5	isoform c	2901	20	1.74101e-154	0.761
contig_44251	14	49.5	---NA---	1084	0	NA
contig_51904	14	49.7	xp_002168511 partial	3633	20	7.76258e-22	0.6135
contig_42387	14	50	---NA---	803	0	NA
contig_49521	14	50.2	xp_002132006 protein	1675	1	4.28356e-08	0.47
contig_20126	14	50.7	---NA---	665	0	NA
contig_46415	14	50.7	---NA---	2680	0	NA
contig_51534	14	50.7	efx66580 structural maintenance of chromosome protein 4	4688	20	0	0.6325
contig_35496	14	50.8	xp_003475243 carboxypeptidase a2-like	2149	20	2.75111e-98	0.614
contig_45385	14	50.8	---NA---	1194	0	NA
contig_49468	14	51	isoform a	3298	20	5.11731e-49	0.5865
contig_24121	14	51.9	riken cdna 2300009a05	1612	20	1.06248e-48	0.741
contig_1550	14	52.2	---NA---	230	0	NA
contig_37006	14	54.5	---NA---	614	0	NA
contig_46651	14	54.5	---NA---	1642	0	NA
contig_21039	14	54.9	rna exonuclease 4 homolog ( cerevisiae)	1573	20	2.90786e-27	0.79
contig_17347	14	55.2	---NA---	253	0	NA
contig_26164	14	55.2	xp_002424768structural constituent of	543	8	9.80259e-08	0.56
contig_23734	14	55.5	---NA---	638	0	NA
contig_31159	14	55.5	---NA---	298	0	NA
contig_44608	14	55.5	chimerin 1	1594	20	6.68714e-96	0.5725
contig_49602	14	55.5	---NA---	1517	0	NA
contig_22808	14	57.7	---NA---	820	0	NA
contig_30552	14	57.7	---NA---	625	0	NA
contig_36394	14	57.7	---NA---	593	0	NA
contig_46636	14	57.7	xp_003728363 grip and coiled-coil domain-containing protein 1-like	2604	20	3.76068e-44	0.503
contig_18418	14	61.7	---NA---	529	0	NA
contig_33424	14	61.7	---NA---	1518	0	NA
contig_45712	14	61.7	repressor of rna polymerase iii transcription maf1 homolog	4105	20	5.13763e-70	0.714
contig_7953	14	61.7	---NA---	268	0	NA
contig_32085	14	63.5	---NA---	215	0	NA
contig_44795	14	63.9	small nuclear rna activating polypeptide isoform cra_a	2074	20	1.04855e-46	0.5225
contig_49145	14	63.9	XP_001358055GA19208	2800	20	9.1597e-36	0.4265
contig_34546	14	66.4	---NA---	589	0	NA
contig_44288	14	67	---NA---	4257	0	NA
contig_47431	14	67	---NA---	1446	0	NA
contig_44908	14	67.3	5-methyltetrahydrofolate-homocysteine methyltransferase reductase	969	20	2.73854e-47	0.6355
contig_23444	14	71.7	riken cdna 1810049h13 gene	484	20	9.36034e-17	0.641
contig_29061	14	72	aap92780hepatopancreas kazal-type proteinase inhibitor	355	20	7.10363e-61	0.683
contig_49363	14	72	---NA---	3195	0	NA
contig_36956	14	72.8	add18721 kinase	585	20	8.42626e-17	0.6585
contig_49992	14	72.8	xp_002124346 viral a-type inclusion partial	3815	20	1.38935e-37	0.434
contig_51962	14	72.8	xp_003218393 rootletin-like	3780	20	3.52771e-09	0.4355
contig_43830	14	73	---NA---	1019	0	NA
contig_50014	14	73	aei25531aquaporin 1	2862	20	5.92945e-131	0.6825
contig_39771	14	78.5	guanylate cyclase	970	20	2.14486e-84	0.8765
contig_42124	14	78.5	---NA---	1201	0	NA
contig_31322	14	79.1	---NA---	381	0	NA
contig_43278	14	79.1	xp_001846985dna-j hsp40	1891	20	3.52661e-70	0.752
contig_49524	14	79.1	egi67179protein nlrc5	2576	20	2.29734e-102	0.512
contig_39018	14	80.8	---NA---	485	0	NA
contig_45832	14	80.8	---NA---	2048	0	NA
contig_52110	14	82.4	ras gtpase-activating-like protein iqgap1	6040	20	0	0.575
contig_29051	14	82.7	aat46566heat shock protein 70	2247	20	0	0.9245
contig_40031	14	84.5	neurotransmitter gated ion channel	1632	20	1.04757e-43	0.474
contig_25851	14	84.9	---NA---	290	0	NA
contig_30444	14	84.9	xp_003512341 sulfotransferase family cytosolic 1b member 1-like	929	20	9.92621e-68	0.551
contig_30653	14	84.9	---NA---	517	0	NA
contig_24392	14	85.3	---NA---	2690	0	NA
contig_40097	14	85.3	aarf domain containing kinase 2	1682	20	8.57409e-57	0.609
contig_40906	14	85.3	abc transporter	2403	20	0	0.789
contig_45495	14	85.3	efn83084uracil phosphoribosyltransferase	2365	20	1.03059e-85	0.8435
contig_52080	14	85.3	XP_975467PREDICTED: similar to conserved hypothetical protein	6915	20	2.31397e-150	0.843
contig_51356	14	85.6	isoform e	3041	20	2.66934e-12	0.425
contig_44784	14	85.8	xp_001812059 cg6847 cg6847-pa	1183	20	1.08767e-70	0.6585
contig_38106	14	87	xp_972432 cg10903 cg10903-pa	984	20	2.199e-92	0.7285
contig_22689	14	96.2	---NA---	321	0	NA
contig_4312	14	96.2	np_001167089nucleoporin gle1	2093	20	1.7115e-12	0.5045
contig_43441	14	96.5	rho gtpase activating protein 12	2264	20	1.13312e-49	0.5
contig_51285	14	96.5	---NA---	4470	0	NA
contig_48133	14	97.7	sec14-like protein 1 isoform a	6719	20	0	0.697
contig_38354	14	98.1	---NA---	1009	0	NA
contig_42773	14	98.1	dna fragmentation beta polypeptide (caspase-activated dnase)	1286	20	1.80066e-29	0.587
contig_47713	14	98.3	---NA---	1805	0	NA
contig_45478	14	98.5	open reading frame 61	3158	20	5.28378e-112	0.848
contig_29568	14	98.6	xp_003698408 protein transport protein sec24c-like	3723	20	6.32179e-136	0.701
contig_31427	14	98.6	xp_003199883 gpi ethanolamine phosphate transferase 2-like	1345	20	6.53478e-46	0.609
contig_37859	14	98.6	xp_003484593 tudor domain-containing protein 3-like	3974	20	3.45576e-47	0.557
contig_41603	14	98.6	np_647468vasorin precursor	2218	20	9.44764e-09	0.5145
contig_48953	14	98.6	xp_003811361 gpi ethanolamine phosphate transferase 2 isoform 4	2267	20	1.03372e-26	0.3995
contig_46220	14	99.8	xp_001949730 src substrate cortactin-like	960	20	7.24959e-85	0.8005
contig_43297	15	0	guanine nucleotide exchange	5149	20	8.2158e-105	0.646
contig_43050	15	1.6	efn82630 ferric-chelate reductase 1-like protein	2881	20	2.90511e-85	0.5535
contig_47150	15	1.6	---NA---	1180	0	NA
contig_25940	15	3.6	---NA---	259	0	NA
contig_75715	15	7.2	xp_001878552 protein	1496	2	3.12084e-07	0.48
contig_25933	15	12.4	---NA---	368	0	NA
contig_49511	15	14.5	xp_001199024 methyltransferase-like protein 9-like	2420	20	2.93077e-35	0.669
contig_45797	15	23.6	xp_002739084 cg6178-like	2044	20	1.11696e-109	0.5995
contig_39715	15	25.3	---NA---	1099	0	NA
contig_49787	15	25.3	isoform b	6167	20	2.72343e-94	0.487
contig_32667	15	27.2	usick-kaufman syndrome	2503	20	2.42338e-24	0.412
contig_38237	15	27.2	---NA---	1035	0	NA
contig_17687	15	27.7	proteasome subunit alpha type-7	965	20	4.27797e-101	0.9005
contig_33696	15	33.8	transmembrane protein 107	810	20	8.09859e-17	0.652
contig_45207	15	33.8	carnitine acylcarnitine translocase	2108	20	3.742e-108	0.797
contig_45454	15	33.8	coatomer protein subunit beta 2 (beta prime)	3588	20	0	0.925
contig_50063	15	33.8	xp_003246305 insulin-like growth factor-binding protein complex acid labile subunit-like	3985	20	4.20584e-69	0.4915
contig_33064	15	33.9	---NA---	1049	0	NA
contig_44344	15	33.9	xp_003689816 dnaj homolog subfamily c member 13	1170	20	1.91908e-128	0.738
contig_38423	15	34	---NA---	868	0	NA
contig_79558	15	34	---NA---	426	0	NA
contig_24031	15	36.3	xp_001604899 low quality protein: tbc1 domain family member 7-like	1767	20	1.01695e-39	0.4855
contig_49615	15	36.3	cab85963alpha glucosidase	3359	20	0	0.6005
contig_50647	15	36.3	rho gtpase activating protein	3765	20	7.68768e-81	0.5355
contig_51686	15	36.3	ubiquitin-protein ligase	11202	20	0	0.6085
contig_17624	15	40.2	eukaryotic initiation factor 4a-ii	1252	20	0	0.8825
contig_35109	15	40.4	---NA---	335	0	NA
contig_39700	15	40.8	xp_002426402adam 19	1180	20	1.52221e-48	0.5265
contig_48879	15	41.2	isoform cra_c	2030	20	2.9299e-110	0.5605
contig_46656	15	41.3	---NA---	1016	0	NA
contig_47632	15	41.3	xp_002428901pre-mrna-splicing factor	2157	20	9.63877e-51	0.8415
contig_40917	15	41.4	sodium-dependent organic anion transporter	1312	20	4.10537e-45	0.522
contig_44374	15	41.5	ankyrin unc44	2162	20	1.60177e-37	0.526
contig_49442	15	41.9	xp_003447515 poly	2460	20	9.94435e-148	0.665
contig_40054	15	44.5	afp61231trna synthetases class 2 ( k and n)	2705	20	0	0.7925
contig_78289	15	44.5	---NA---	533	0	NA
contig_38864	15	47.3	---NA---	583	0	NA
contig_44399	15	47.8	xp_975321 cg33232 cg33232-pc	3213	20	1.08594e-112	0.539
contig_51872	15	49.7	---NA---	4173	0	NA
contig_52283	15	49.7	protein phosphatase 2c	6003	20	1.34876e-114	0.616
contig_36012	15	49.8	---NA---	705	0	NA
contig_51317	15	50	aminopeptidase n	3047	20	7.55344e-116	0.7255
contig_40859	15	53.7	---NA---	1085	0	NA
contig_47469	15	54.3	---NA---	2230	0	NA
contig_56659	15	54.3	---NA---	343	0	NA
contig_47860	15	55.3	xp_003455793 cubilin-like	4105	20	0	0.5675
contig_50375	15	55.7	dihydrolipoamide succinyltransferase component of 2-oxoglutarate dehydrogenase	3736	20	3.74579e-112	0.8705
contig_51335	15	59.5	---NA---	3182	0	NA
contig_52267	15	59.5	---NA---	7562	0	NA
contig_27007	15	60.1	---NA---	232	0	NA
contig_39825	15	60.5	aat01144soft fertilization envelope protein 9	1085	20	4.19123e-34	0.489
contig_51117	15	61.1	EFX88552hypothetical protein DAPPUDRAFT_304661	1841	6	2.24601e-13	0.3633
contig_35604	15	61.2	caa03855lipophorin receptor	1145	20	9.45269e-40	0.514
contig_36901	15	62.7	xp_003706207 probable phenylalanine--trna mitochondrial-like	1184	20	2.87375e-71	0.764
contig_29231	15	63.1	efx85107salivary alkaline phosphatase	2886	20	7.57559e-126	0.628
contig_46620	15	63.1	---NA---	1574	0	NA
contig_49279	15	63.1	fanconi anemia complementation group d2	4504	20	8.12991e-101	0.479
contig_52145	15	63.1	ubiquitin specific protease 24	9874	20	0	0.594
contig_44114	15	64.4	isoform b	3888	20	0	0.851
contig_41702	15	64.7	fk506 binding protein 59kda	2073	20	2.60532e-130	0.6745
contig_45038	15	64.9	xp_967283 methionine aminopeptidase	2734	20	1.41383e-166	0.8035
contig_41644	15	66.1	---NA---	2107	0	NA
contig_52192	15	68	brct domain protein	4136	20	6.02859e-10	0.475
contig_49379	15	68.3	xp_966791 wd-repeat protein	2898	20	0	0.6505
contig_49485	16	0	---NA---	1464	0	NA
contig_37809	16	6.7	ade44091phosphoinositide 3-kinase isoform b	5541	20	0	0.6855
contig_44016	16	10.7	xp_003398875 protein fam49b-like	5630	20	2.70194e-125	0.7925
contig_49581	16	10.8	progressive external ophthalmoplegia 1	2435	20	5.53071e-58	0.496
contig_38195	16	11	xp_003724410 fanconi anemia group a protein homolog	1590	20	4.68366e-49	0.5325
contig_42291	16	11	adp-ribosylation factor-like 2 binding protein	903	20	2.36677e-18	0.552
contig_49346	16	12	xp_003399912 phosphatidylinositol 4-kinase beta-like	4283	20	0	0.6315
contig_50958	16	12.5	xp_003411385 tnfaip3-interacting protein 2-like	4575	2	3.33812e-09	0.55
contig_51282	16	13.5	---NA---	2485	0	NA
contig_49933	16	14.1	xp_001662500lysosomal acid	2510	20	2.72104e-100	0.625
contig_49295	16	17.2	glucose dehydrogenase	1844	20	9.94088e-70	0.5845
contig_51170	16	18	np_001155398protein canopy homolog 4-like precursor	3067	20	9.47176e-50	0.688
contig_52207	16	18	xp_001948864 cd109 antigen-like	4391	20	1.15703e-168	0.4955
contig_40174	16	23.4	---NA---	672	0	NA
contig_45647	16	23.4	xp_003698827 fatty-acid amide hydrolase 2-like	957	20	4.13159e-48	0.543
contig_45858	16	23.4	xp_001944531 nuclease harbi1-like	976	20	1.3248e-57	0.5675
contig_46001	16	23.4	xp_002735209 beta-tubulin cofactor c-like	1987	20	6.65461e-59	0.5455
contig_24823	16	23.5	---NA---	515	0	NA
contig_40531	16	23.7	odd oz protein	5786	20	7.3085e-134	0.7825
contig_52355	16	24.5	odd oz protein	8526	20	0	0.7
contig_48000	16	31.8	xp_971128 cg4553 cg4553-pa	1108	20	5.09797e-19	0.538
contig_51705	16	32.1	np_001072616protein shq1 homolog	3595	20	9.28586e-52	0.6255
contig_47771	16	33	---NA---	1682	0	NA
contig_41705	16	33.3	cholesterol transporter tart1	1590	20	3.89207e-112	0.591
contig_51260	16	33.3	protein	2578	20	1.08714e-35	0.484
contig_1967	16	33.7	---NA---	491	0	NA
contig_51252	16	34.8	---NA---	2917	0	NA
contig_34635	16	35.6	dead box atp-dependent rna helicase	2338	20	2.49676e-92	0.734
contig_40245	16	36.1	ik cytokine	2506	20	4.82252e-73	0.5765
contig_22016	16	36.8	---NA---	250	0	NA
contig_30757	16	38	xp_003227294 membrane progestin receptor gamma-b-like	813	20	1.13612e-26	0.611
contig_36618	16	38	efn65297cystinosin-like protein	2317	20	4.06016e-103	0.6945
contig_45557	16	38	---NA---	1359	0	NA
contig_48790	16	38	---NA---	1229	0	NA
contig_49257	16	38	progestin and adipoq receptor family member vi	3348	20	2.4838e-59	0.58
contig_51864	16	38	xp_001121003 tyrosine-protein phosphatase 69d-like	6172	20	1.01171e-173	0.7035
contig_35920	16	38.1	---NA---	472	0	NA
contig_39883	16	38.1	---NA---	1015	0	NA
contig_41059	16	38.1	monocarboxylate transporter	900	20	2.68478e-22	0.449
contig_44529	16	38.1	monocarboxylate transporter	2187	20	1.12742e-30	0.4035
contig_44751	16	38.1	---NA---	1120	0	NA
contig_45975	16	38.1	alpha 1a	2530	20	0	0.706
contig_48082	16	38.1	isoform cra_a	1663	20	0	0.772
contig_50390	16	38.1	xp_001807060 tyrosine phosphatase	1541	11	1.96946e-12	0.3936
contig_52008	16	38.1	egi65859serine threonine-protein kinase 17b	3652	20	7.02814e-39	0.836
contig_52032	16	38.1	rna binding motif and elmo ced-12 domain isoform cra_a	5270	20	9.13491e-59	0.6155
contig_18586	16	38.6	acu31810alpha2 macroglobulin isoform 2	911	20	6.71294e-170	0.783
contig_50524	16	39.2	villin 1	3889	20	7.23431e-175	0.591
contig_50786	16	39.2	egi63440cytokine receptor	2918	20	2.71353e-30	0.3855
contig_5999	16	39.2	---NA---	218	0	NA
contig_41798	16	40.7	isoform a	1603	20	3.39947e-39	0.8155
contig_32374	16	41.3	peptidylprolyl isomerase domain and wd repeat containing 1	2016	20	0	0.797
contig_44216	16	41.5	eukaryotic initiation factor 4a-iii-like	1718	20	0	0.9385
contig_52148	16	41.5	efn62115protein hairless	5053	7	3.46829e-15	0.3786
contig_49648	16	41.6	---NA---	2455	0	NA
contig_108171	16	41.8	---NA---	335	0	NA
contig_120067	16	41.8	---NA---	586	0	NA
contig_36542	16	41.8	---NA---	1322	0	NA
contig_43369	16	41.8	abp97431alpha 2 macroglobulin	4503	20	0	0.55
contig_47852	16	41.8	xp_002430986zinc finger protein dhhc domain containing	1446	20	7.99691e-178	0.732
contig_47870	16	41.8	armadillo repeat-containing protein 8	3014	20	1.26611e-131	0.7515
contig_39263	16	42	---NA---	449	0	NA
contig_35825	16	49.7	alternative testis transcripts open reading frame isoform c	1615	20	1.37198e-96	0.713
contig_47398	16	49.7	xp_002425114thyroid hormone receptor-associated	10006	20	1.02005e-154	0.533
contig_41480	16	49.8	loc100145014 protein	1730	20	4.94403e-15	0.5325
contig_50311	16	49.8	xenotropic and polytropic murine leukemia virus receptor xpr1	4668	20	6.44942e-117	0.6745
contig_51533	16	50.1	viral a-type inclusion	5749	20	2.81499e-61	0.399
contig_31306	16	53.2	---NA---	520	0	NA
contig_46548	16	53.8	---NA---	1409	0	NA
contig_43020	16	54.2	aldehyde dehydrogenase type isoform k	1764	20	9.51368e-147	0.711
contig_48640	16	55	---NA---	2681	0	NA
contig_47545	16	55.2	aeu11366broad-complex protein isoform 4	1858	20	4.09901e-47	0.42
contig_36249	16	55.3	tripartite motif-containing protein 3	1210	20	3.54612e-08	0.415
contig_42929	16	56.1	septin 9	1807	20	2.61946e-99	0.762
contig_43540	16	56.1	---NA---	1072	0	NA
contig_52336	16	56.1	xp_002120176 protein	5229	20	1.87934e-72	0.4545
contig_17866	16	56.2	---NA---	832	0	NA
contig_40737	16	56.2	np_957217very low-density lipoprotein receptor precursor	1067	20	2.30936e-37	0.441
contig_12791	16	56.6	xp_002120176 protein	835	20	5.04002e-17	0.4785
contig_36343	16	56.6	novel protein	1423	20	6.90633e-25	0.425
contig_50273	16	56.6	novel protein	1231	20	1.24606e-24	0.484
contig_51976	16	56.6	xp_002732140 probable exonuclease mut-7 homolog	3945	20	1.16941e-71	0.4505
contig_14833	16	56.7	novel protein	276	20	5.64976e-10	0.5325
contig_51375	16	65	xp_003760559 zinc finger protein 850-like	2084	20	8.94212e-46	0.4505
contig_24106	16	66.4	elongation factor ts	1358	20	1.16446e-66	0.606
contig_30940	16	66.4	---NA---	599	0	NA
contig_36027	16	66.5	afj59947c-type lectin partial	748	1	1.63494e-18	0.91
contig_43822	16	66.5	---NA---	821	0	NA
contig_15115	16	66.8	---NA---	265	0	NA
contig_32624	16	70.2	xp_967810 cg12935 cg12935-pa	866	20	3.02666e-52	0.72
contig_47353	16	70.2	---NA---	982	0	NA
contig_50502	16	70.2	txndc11 protein	4790	20	3.78698e-96	0.4545
contig_36226	16	75.5	---NA---	411	0	NA
contig_46821	16	75.6	breast cancer metastasis-	1655	20	2.00094e-50	0.7405
contig_50575	16	75.6	xp_967708 agap009560- partial	5151	20	7.33289e-154	0.68
contig_52352	17	0	hect (homologous to the e6-ap carboxyl terminus) domain and rcc1 -like domain isoform cra_b	7707	20	0	0.728
contig_43255	17	0.1	serine threonine kinase 3 (ste20 yeast)	5124	20	1.47664e-21	0.6245
contig_3102	17	1.1	---NA---	237	0	NA
contig_48862	17	1.1	hect (homologous to the e6-ap carboxyl terminus) domain and rcc1 -like domain isoform cra_b	3368	20	0	0.69
contig_49960	17	1.1	---NA---	3479	0	NA
contig_52230	17	1.1	zinc finger protein 532	6684	20	1.14906e-21	0.4145
contig_43248	17	3	egi57844serine threonine-protein kinase 3	1281	20	3.71751e-152	0.927
contig_43635	17	4.2	transmembrane 9 superfamily member 1 isoform a	3742	20	0	0.7445
contig_50459	17	5.6	adf87944interleukin enhancer binding factor	2645	20	0	0.867
contig_28244	17	8.3	---NA---	528	0	NA
contig_39727	17	8.3	---NA---	760	0	NA
contig_47450	17	15.9	xp_003251122 zinc finger protein 106-like	5584	20	5.9572e-24	0.52
contig_51012	17	18.6	epoxide hydrolase microsomal	2538	20	2.10099e-116	0.648
contig_23384	17	26.7	eukaryotic translation initiation factor 6	1618	20	4.09372e-133	0.853
contig_26178	17	26.7	xp_968051 bobby sox cg1414-pc	3137	20	4.2515e-29	0.7015
contig_30915	17	26.7	---NA---	343	0	NA
contig_39279	17	26.7	leukotriene a-4 hydrolase	2135	20	7.52173e-173	0.7515
contig_40314	17	26.7	efx78317gst-n-metaxin-like protein	1166	20	1.35466e-49	0.5435
contig_45405	17	26.7	stress-induced phosphoprotein 1	3508	20	0	0.709
contig_51046	17	27.5	lamin b receptor	2573	20	1.20028e-34	0.658
contig_17730	17	29.4	---NA---	593	0	NA
contig_37780	17	29.4	---NA---	1640	0	NA
contig_30117	17	29.6	zinc finger ccch- antiviral 1	2352	20	2.10705e-14	0.4355
contig_44342	17	29.6	xp_416333 poly	3212	20	1.35862e-30	0.625
contig_45791	17	29.6	q02942 ame: full=transferrin flags: precursor	3050	20	8.11707e-102	0.5115
contig_47941	17	29.6	xp_003702620 alsin	3825	20	1.526e-68	0.546
contig_51513	17	29.6	xp_002426709ubiquitin conjugation factor e4	4762	20	0	0.686
contig_25464	17	30.2	transcription factor mitochondrial	1232	20	1.35118e-103	0.7085
contig_47758	17	30.2	---NA---	2815	0	NA
contig_52359	17	30.2	novel protein human and mouse neuroblastoma-amplified protein	6581	20	0	0.6035
contig_48896	17	30.4	dna chr brigham & women s genetics 0212 expressed	2883	20	2.74147e-59	0.56
contig_33621	17	30.5	---NA---	591	0	NA
contig_17471	17	30.8	---NA---	222	0	NA
contig_32385	17	30.8	testis expressed gene 264 homolog isoform cra_a	1015	20	5.02049e-47	0.6325
contig_42607	17	31.3	---NA---	1554	0	NA
contig_24198	17	34	---NA---	641	0	NA
contig_38408	17	35.2	---NA---	612	0	NA
contig_38213	17	38.3	btg3 associated nuclear protein	2404	20	5.64121e-47	0.5625
contig_31009	17	40.2	---NA---	665	0	NA
contig_46056	17	40.2	ubiquitin-like protein 4a-like	1288	20	2.06501e-17	0.513
contig_51737	17	40.6	xp_970022 agap012115-pa	4254	20	3.4274e-109	0.613
contig_36959	17	41.7	---NA---	601	0	NA
contig_38769	17	42	queuine trna-ribosyltransferase	2019	20	2.59959e-151	0.7655
contig_32416	17	42.1	---NA---	713	0	NA
contig_75610	17	44.3	---NA---	612	0	NA
contig_35205	17	49.1	---NA---	645	0	NA
contig_52238	17	49.4	---NA---	3164	0	NA
contig_24732	17	50.4	myospheroid	701	20	1.32631e-48	0.606
contig_26908	17	50.4	---NA---	283	0	NA
contig_50599	17	50.4	f-box 18	1837	20	3.91108e-42	0.584
contig_52129	17	50.4	aac64661pacifastin light chain precursor	4489	20	1.25541e-85	0.3855
contig_51874	17	51.4	---NA---	2605	0	NA
contig_25133	17	53.6	---NA---	260	0	NA
contig_36717	17	55	---NA---	1043	0	NA
contig_29962	17	56.3	xp_003400647 hyaluronidase-like	1239	20	4.29113e-57	0.542
contig_37827	17	56.3	xp_003689649 oligosaccharyltransferase complex subunit ostc-a-like isoform 1	810	20	3.47241e-60	0.8485
contig_49912	17	56.3	xp_002408296mitogen activated protein kinase kinase kinase	7539	20	7.36361e-150	0.759
contig_52070	17	56.3	xp_972752 transglutaminase	3768	20	1.93663e-108	0.638
contig_44325	17	56.7	---NA---	5937	0	NA
contig_1222	17	58.3	follicular lymphoma variant translocation 1	2369	20	3.34116e-68	0.6165
contig_35491	17	58.8	myosin light chain 2	1048	20	1.60061e-35	0.71
contig_52023	17	59.4	xp_392107 centrosomin	6603	20	4.30946e-21	0.623
contig_48125	17	60	peroxisomal biogenesis factor 19	3755	20	3.85828e-32	0.4785
contig_40313	17	60.4	uridine phosphorylase	1358	20	6.56638e-86	0.7585
contig_45935	17	60.4	cyclin a	2186	20	0	0.6475
contig_51268	17	60.4	isoform b	11312	20	0	0.642
contig_43327	17	61.2	xp_003701013 protein szt2-like	1724	20	1.19533e-61	0.5675
contig_52373	17	63.3	xp_972570 phospholipase c epsilon	11747	20	0	0.543
contig_48268	17	64.5	np_001004885chromosome 22 open reading frame 25	2072	20	4.70672e-47	0.552
contig_11473	17	66.8	---NA---	333	0	NA
contig_46926	17	66.8	cyclin i	4874	20	4.49977e-28	0.5005
contig_9581	17	67.4	---NA---	718	0	NA
contig_46409	18	0	---NA---	3809	0	NA
contig_32658	18	0.4	abhydrolase domain containing 7	1485	20	2.48335e-65	0.592
contig_42354	18	0.4	set domain containing protein	2373	20	4.58615e-17	0.538
contig_20829	18	2.5	component of oligomeric golgi complex 8	2200	20	2.47099e-110	0.73
contig_2807	18	9.4	circadian protein clock arnt bmal pas	344	20	3.27085e-13	0.674
contig_43154	18	10.4	---NA---	1438	0	NA
contig_119876	18	12.2	---NA---	596	0	NA
contig_2610	18	13.6	---NA---	452	0	NA
contig_45275	18	13.6	---NA---	780	0	NA
contig_44821	18	15.1	---NA---	754	0	NA
contig_45339	18	15.1	adp-ribosylation factor 6	5230	20	2.13533e-92	0.979
contig_24804	18	16	xp_973346 phosphoacetylglucosamine mutase	1886	20	3.19611e-172	0.7005
contig_27822	18	16.7	---NA---	464	0	NA
contig_45781	18	16.7	EFR24899hypothetical protein AND_10216	1545	18	5.37796e-10	0.5222
contig_49026	18	16.7	xp_969735 cg9380 cg9380-pb	2560	20	1.55652e-34	0.393
contig_21798	18	19	---NA---	487	0	NA
contig_40189	18	19	adenylyl cyclase-associated protein	2745	20	1.67593e-58	0.7205
contig_40562	18	19	---NA---	1463	0	NA
contig_44122	18	19	EFN77676hypothetical protein EAI_08962	1584	9	1.19865e-12	0.5022
contig_45793	18	19	---NA---	918	0	NA
contig_32251	18	19.3	NP_893124hypothetical protein PMM1007	3065	1	9.91606e-07	0.52
contig_48419	18	19.3	---NA---	763	0	NA
contig_49383	18	21.4	actin related protein 2 3 complex subunit 2	5747	20	5.74836e-131	0.881
contig_41459	18	22	---NA---	1449	0	NA
contig_46982	18	25.7	prune homolog 2	4362	20	1.70872e-63	0.7955
contig_48414	18	25.8	cysteine-rich secretory protein 2	1985	20	3.19887e-53	0.5235
contig_21285	18	27.1	---NA---	425	0	NA
contig_51421	18	27.1	egi64655protein phosphatase 1 regulatory subunit 16a	7802	20	3.1086e-143	0.7795
contig_36864	18	28.4	---NA---	575	0	NA
contig_41433	18	28.4	ace-paralogous acetylcholinesterase	2963	20	0	0.7715
contig_13978	18	34.6	---NA---	357	0	NA
contig_7286	18	34.6	---NA---	251	0	NA
contig_40139	18	35.3	abk59925clottable protein	1111	5	5.35791e-93	0.676
contig_41328	18	35.3	q9u572 ame: full=hemolymph clottable protein flags: precursor	712	12	1.52196e-140	0.5917
contig_44635	18	35.3	xp_396380 androgen-induced gene 1 isoform 2	2158	20	7.18149e-30	0.5415
contig_52186	18	35.3	isoform a	9099	20	2.18903e-63	0.438
contig_23314	18	39	ubiquitin specific peptidase 14	2034	20	1.06302e-160	0.7015
contig_48550	18	39	aeb00820vasa-like protein	3083	20	0	0.68
contig_49660	18	39.2	xp_001625378 protein	2486	20	1.3048e-62	0.5665
contig_51786	18	39.2	trak1 protein	3790	20	1.1559e-68	0.6375
contig_51848	18	39.2	EFX70876hypothetical protein DAPPUDRAFT_228160	4215	1	1.05017e-09	0.59
contig_76525	18	39.2	---NA---	1120	0	NA
contig_36776	18	41.2	---NA---	623	0	NA
contig_45589	18	41.2	---NA---	1435	0	NA
contig_49255	18	41.2	---NA---	1695	0	NA
contig_51184	18	41.2	---NA---	2187	0	NA
contig_49885	18	41.8	efn79795wd repeat-containing protein 37	3584	20	3.01867e-119	0.634
contig_42551	18	42.9	---NA---	906	0	NA
contig_34132	18	43.9	---NA---	506	0	NA
contig_45351	18	43.9	histone -like	1452	20	1.85988e-49	0.9955
contig_52027	18	43.9	enoki mushroom	10845	20	2.95531e-115	0.714
contig_35840	18	44.3	chromosome 21 open reading frame 33	1053	20	1.35238e-74	0.7405
contig_49902	18	45.3	---NA---	1264	0	NA
contig_51402	18	45.3	---NA---	2582	0	NA
contig_51542	18	45.3	isoform e	6483	20	0	0.493
contig_29848	18	49.6	protein	355	20	2.31181e-19	0.638
contig_51128	18	53.1	leucine rich repeat containing 45	2264	20	9.54801e-65	0.5105
contig_39092	18	56	---NA---	1005	0	NA
contig_44686	18	56.2	leukocyte receptor cluster member 1	1413	20	7.54848e-32	0.577
contig_49461	18	56.2	---NA---	1156	0	NA
contig_78078	18	57.5	---NA---	568	0	NA
contig_47393	18	59.7	---NA---	1896	0	NA
contig_21428	18	60.5	---NA---	244	0	NA
contig_40965	18	61.5	---NA---	1535	0	NA
contig_29078	18	73.4	ehj71132mitochondrial ribosomal protein l53	2421	20	1.56125e-20	0.6065
contig_47723	18	73.4	scm-like with four mbt domains 2	1337	20	3.9474e-35	0.453
contig_43197	18	73.5	---NA---	3217	0	NA
contig_50829	18	73.5	---NA---	6120	0	NA
contig_51109	18	80.5	---NA---	3757	0	NA
contig_34219	18	80.6	---NA---	897	0	NA
contig_45439	18	80.6	xp_002427196protein-l-isoaspartate o-methyltransferase domain-containing	4710	20	2.96494e-69	0.705
contig_24411	18	81.5	---NA---	428	0	NA
contig_50771	18	81.5	---NA---	3080	0	NA
contig_38139	18	82.3	---NA---	2046	0	NA
contig_29371	18	82.7	caj58682innexin inx2	1236	20	1.09221e-44	0.51
contig_48709	19	0	---NA---	2081	0	NA
contig_33989	19	2.1	xp_001605514 wd repeat-containing protein 89-like	876	20	8.12635e-53	0.573
contig_32578	19	2.5	aci16653esterase 1	2580	20	2.24385e-73	0.5515
contig_29227	19	3.6	xp_002191460 unc-84 homolog a ( elegans)	2355	20	3.21085e-63	0.7055
contig_11019	19	3.8	---NA---	223	0	NA
contig_11878	19	3.8	---NA---	219	0	NA
contig_46608	19	3.8	family with sequence similarity member a	1396	20	1.14306e-32	0.538
contig_50046	19	3.8	xp_003446123 importin-11 isoform 1	5573	20	0	0.723
contig_30121	19	4.5	---NA---	452	0	NA
contig_108853	19	4.8	efn77104zinc finger protein ubi-d4 a	592	20	7.61016e-21	0.728
contig_46610	19	4.8	---NA---	1900	0	NA
contig_52197	19	4.8	budding uninhibited by benzimidazoles 1 homolog beta	4911	20	1.06395e-69	0.509
contig_9092	19	6.6	---NA---	302	0	NA
contig_46658	19	18.1	---NA---	1897	0	NA
contig_44319	19	25.7	adp-ribosylation factor gtpase activating protein 2	2760	20	5.36405e-97	0.5285
contig_46552	19	25.7	alpha 8	4208	20	1.76373e-57	0.4045
contig_48807	19	25.7	efn64493wd repeat-containing protein 33	2463	20	2.67613e-76	0.828
contig_50272	19	25.7	xp_001929500 exportin-5	4986	20	2.0169e-108	0.658
contig_33520	19	27.5	---NA---	1122	0	NA
contig_45666	19	27.5	xp_001862631transmembrane protein 77	6791	20	2.67023e-50	0.586
contig_45973	19	27.5	isoform a	1709	15	9.49142e-11	0.446
contig_47579	19	27.5	---NA---	2534	0	NA
contig_35516	19	28	xp_002424807hect e3 ubiquitin	4790	20	0	0.6625
contig_48914	19	28.7	abc transporter	876	20	1.88651e-25	0.4645
contig_50529	19	28.7	---NA---	1889	0	NA
contig_35006	19	34.8	alanyl-trna synthetase	511	20	5.14069e-18	0.526
contig_37648	19	34.9	mitochondrial processing peptidase beta subunit	1722	20	0	0.861
contig_47190	19	36.2	---NA---	1729	0	NA
contig_50165	19	36.2	rrn3 rna polymerase i transcription factor homolog ( cerevisiae)	2877	20	1.95074e-73	0.478
contig_47810	19	36.9	---NA---	1514	0	NA
contig_62862	19	36.9	---NA---	295	0	NA
contig_48227	19	37	glucosidase 2 subunit beta	3197	20	2.43976e-64	0.5435
contig_50241	19	37	transcription factor	2006	20	9.52223e-21	0.467
contig_36395	19	37.8	add18722cytochrome b5	1148	20	1.73797e-25	0.7905
contig_47403	19	37.8	heat shock protein isoform a	1612	20	6.27234e-25	0.649
contig_21486	19	38.4	aet34915heat shock protein 21	3523	9	7.73386e-27	0.5456
contig_54075	19	39.1	---NA---	890	0	NA
contig_23846	19	40	---NA---	465	0	NA
contig_16118	19	40.3	---NA---	397	0	NA
contig_48018	19	40.9	---NA---	886	0	NA
contig_12066	19	41.1	---NA---	263	0	NA
contig_31778	19	41.1	---NA---	582	0	NA
contig_33757	19	41.1	isoform b	476	20	6.73882e-15	0.6105
contig_43528	19	41.1	---NA---	1546	0	NA
contig_46653	19	41.1	multidrug resistance-associated protein 5 isoform 1	1089	20	1.2444e-94	0.659
contig_43162	19	44	novel krab box containing protein	3167	20	9.81955e-58	0.6575
contig_49152	19	44	guanine nucleotide-binding protein g subunit alpha-like	8532	20	0	0.909
contig_42597	19	44.1	---NA---	2159	0	NA
contig_49713	19	44.1	---NA---	2724	0	NA
contig_14555	19	44.5	---NA---	321	0	NA
contig_31724	19	44.5	---NA---	429	0	NA
contig_35237	19	44.5	---NA---	1112	0	NA
contig_43724	19	44.5	---NA---	658	0	NA
contig_51028	19	44.5	---NA---	2512	0	NA
contig_39051	19	44.6	---NA---	705	0	NA
contig_50667	19	46.4	xp_003400319 protein tiptop-like	2144	20	2.27806e-52	0.7275
contig_45244	19	46.9	sphingomyelin phosphodiesterase	1355	20	2.16369e-105	0.613
contig_52362	19	46.9	isoform a	13245	20	0	0.6015
contig_31034	19	47.1	---NA---	620	0	NA
contig_47567	19	47.1	---NA---	2712	0	NA
contig_50313	19	47.1	heterogeneous nuclear ribonucleoprotein	2798	20	2.46567e-73	0.7885
contig_52364	19	47.1	efn83866serine threonine-protein kinase lmtk1	8300	20	1.13115e-58	0.5305
contig_40559	19	47.2	queuine trna-	1479	20	6.05341e-80	0.5275
contig_46691	19	48.9	---NA---	1967	0	NA
contig_35767	19	49.2	xp_003740901 t-complex protein 1 subunit delta-like	2061	20	3.86435e-126	0.877
contig_46504	19	49.2	xp_003461474 tripartite motif-containing protein 65-like	1136	6	9.42052e-08	0.4333
contig_48935	19	49.2	---NA---	3581	0	NA
contig_51571	19	49.2	xp_001946003 btb poz domain-containing protein kctd3-like	3249	20	0	0.8225
contig_19313	19	50	hyaluronan binding protein 2	314	20	2.12398e-09	0.6015
contig_50450	19	50	xp_002730613 serum glucocorticoid regulated kinase 3-like	3820	20	1.8321e-122	0.6835
contig_45030	19	52.6	xp_003425097 e3 ubiquitin-protein ligase rnf8-like	1439	20	1.12018e-30	0.5365
contig_17674	19	54	xp_003699658 serine protease snake-like	2092	20	1.22147e-18	0.506
contig_40347	19	54	pyridoxal-5 -phosphate-dependent protein beta subunit	1329	20	1.08861e-69	0.5465
contig_49031	19	54	alpha tubulin	1430	20	2.17038e-135	0.99
contig_32617	19	54.3	---NA---	567	0	NA
contig_37741	19	54.7	np_001123267cysteine and histidine-rich domain -containing 1	2426	20	1.0621e-93	0.628
contig_47300	19	54.7	AEC22817hypothetical protein	1395	1	1.03866e-17	0.5
contig_48627	19	54.8	er degradation mannosidase alpha-like 1	3022	20	0	0.7365
contig_48223	19	56.2	---NA---	1637	0	NA
contig_38811	19	56.7	m 11-pa	827	20	3.17501e-64	0.771
contig_41443	19	56.9	xp_003426769 tbc1 domain family member 4-like isoform 2	6021	20	5.77502e-174	0.5855
contig_42805	19	56.9	xp_001606047 ero1-like	3469	20	6.6366e-148	0.691
contig_43546	19	56.9	xp_003441274 sphingosine-1-phosphate lyase 1	3471	20	8.0458e-178	0.7255
contig_43596	19	56.9	xp_003491168 multiple inositol polyphosphate phosphatase 1-like	1756	20	1.77881e-36	0.479
contig_42001	19	57.1	peroxisomal biogenesis factor 2	1099	20	1.40769e-37	0.503
contig_41194	19	58.8	---NA---	768	0	NA
contig_23455	19	62.2	actin-related protein 10	2103	20	1.4234e-91	0.694
contig_44217	19	62.3	rna polymerase ii transcriptional coactivator	1474	20	6.77875e-15	0.7235
contig_45251	19	62.3	kelch-like protein 12	4815	20	3.17348e-34	0.619
contig_52316	19	62.3	---NA---	4048	0	NA
contig_54601	19	62.3	---NA---	205	0	NA
contig_22841	19	66.1	---NA---	246	0	NA
contig_18966	19	66.3	xp_003448720 glucose-6-phosphatase-like isoform 1	1480	20	2.47481e-57	0.5335
contig_35883	19	66.3	caspase 2	2504	20	3.51262e-15	0.4425
contig_43389	19	66.3	neuropeptide precursor protein	2955	12	2.57346e-20	0.7617
contig_50358	19	66.3	xp_966816 agap002414-pa	5763	20	0	0.642
contig_50999	19	66.3	xp_003704252 endothelin-converting enzyme 1-like	5314	20	0	0.652
contig_36973	19	66.4	---NA---	778	0	NA
contig_46810	19	68.5	xp_001661553organic cation transporter	1167	20	3.83537e-28	0.442
contig_48504	19	68.5	nucleoporin 88kda	3073	20	1.31553e-75	0.4905
contig_48787	19	68.5	---NA---	1552	0	NA
contig_52376	19	68.5	efn66182probable e3 ubiquitin-protein ligase herc2	16975	20	0	0.8055
contig_35790	19	69.2	coiled-coil domain-containing protein 124 isoform 1	884	20	2.86836e-29	0.5075
contig_38578	19	69.2	xp_968933 ga12251-pa	921	20	1.48627e-23	0.5145
contig_41324	19	69.2	---NA---	1038	0	NA
contig_44012	19	69.2	cell adhesion molecule	3929	20	0	0.702
contig_47478	19	69.2	cytosolic non-specific dipeptidase isoform 1	2052	20	0	0.7795
contig_50187	19	69.2	alpha globin regulatory element containing gene	1918	20	2.75714e-62	0.459
contig_49954	19	69.3	xp_002407136glutamate receptor interacting	3870	20	5.3991e-130	0.544
contig_39489	19	70.4	---NA---	489	0	NA
contig_50369	19	70.4	xp_003491459 f-box only protein 11-like	6505	20	0	0.7975
contig_49068	19	70.7	xp_002423791eukaryotic translation initiation factor 4	3945	20	3.84804e-107	0.6145
contig_51029	19	70.9	insulin receptor substrate 1	3375	20	1.37885e-49	0.584
contig_47600	19	77.4	f-box only protein 21 isoform 2	2910	20	3.83225e-93	0.544
contig_47210	19	78.5	---NA---	952	0	NA
contig_38222	19	81.8	---NA---	719	0	NA
contig_38683	19	81.8	ubiquitin conjugating enzyme 7 interacting protein	1048	20	8.9632e-79	0.6465
contig_40991	19	81.9	coenzyme q3 methyltransferase	1088	20	1.68968e-75	0.644
contig_50096	19	82.4	ankyrin repeat	3006	20	9.57615e-47	0.408
contig_50648	19	83.7	caffeoyl- o-methyltransferase	1150	20	1.3455e-102	0.6425
contig_18158	19	85.8	---NA---	1635	0	NA
contig_21110	19	85.8	---NA---	342	0	NA
contig_25702	19	85.8	---NA---	423	0	NA
contig_32411	19	85.8	xp_001638857 protein	744	20	1.89167e-59	0.65
contig_45974	19	85.8	---NA---	3741	0	NA
contig_51898	19	85.8	gamma complex associated protein 5	2673	20	4.44099e-40	0.393
contig_18661	19	87.8	xp_003706119 transcription initiation factor tfiid subunit 7-like	1024	20	8.44175e-34	0.5585
contig_45321	19	90.5	---NA---	1462	0	NA
contig_32618	19	90.8	cop9 signalosome complex subunit 2 isoform 1	2426	20	0	0.8965
contig_48494	19	95.1	XP_002590491hypothetical protein BRAFLDRAFT_124498	3519	1	1.41133e-20	0.39
contig_51308	19	95.1	---NA---	3163	0	NA
contig_9510	19	95.1	---NA---	477	0	NA
contig_23159	19	95.2	xp_003222859 protein smg9-like	2437	20	1.01027e-51	0.4955
contig_42646	19	95.2	---NA---	1112	0	NA
contig_44255	19	95.2	np_001074151leucine-rich repeat-containing protein 15 precursor	3817	20	1.59701e-17	0.4875
contig_44890	19	95.2	selenocysteine lyase	2306	20	4.04055e-103	0.651
contig_47455	19	95.2	amine oxidase	1832	20	4.914e-53	0.483
contig_48349	19	95.2	proteasome ( macropain) 26s non- 2	3200	20	0	0.7485
contig_49177	19	95.2	---NA---	1420	0	NA
contig_49995	19	95.2	slit homolog 3	3385	14	3.41463e-40	0.4514
contig_50895	19	95.2	tpr repeat nuclear	4518	20	0	0.8175
contig_109211	19	95.4	---NA---	251	0	NA
contig_13738	20	0	---NA---	378	0	NA
contig_15106	20	0.5	---NA---	527	0	NA
contig_18033	20	0.5	xp_002662101 centromere protein v	487	20	2.51637e-33	0.7345
contig_34474	20	0.5	---NA---	801	0	NA
contig_36556	20	0.5	---NA---	425	0	NA
contig_40783	20	0.5	haloalkane dehalogenase	1258	20	5.56271e-44	0.651
contig_44422	20	0.5	fgfr1 oncogene partner	1366	20	1.22703e-23	0.4635
contig_48329	20	0.5	efn62769cleft lip and palate transmembrane protein 1-like protein	5907	20	1.32842e-106	0.6795
contig_48813	20	0.5	---NA---	1434	0	NA
contig_51564	20	0.5	phd finger protein	3607	20	5.28077e-55	0.5435
contig_52049	20	0.5	muts homolog 4 ( coli)	3523	20	1.31238e-159	0.58
contig_52053	20	0.5	xp_002762085 zinc finger protein 850	4353	20	3.04431e-20	0.3265
contig_52149	20	0.5	xp_001605551 dep domain-containing protein 5-like isoform 1	4746	20	2.37341e-175	0.5405
contig_46729	20	9.8	---NA---	2280	0	NA
contig_34158	20	11.9	---NA---	1385	0	NA
contig_35494	20	11.9	---NA---	374	0	NA
contig_41418	20	11.9	cytochrome family subfamily polypeptide 24	1746	20	1.61933e-106	0.5405
contig_47028	20	11.9	cytochrome family subfamily polypeptide 24	1716	20	1.21412e-98	0.559
contig_49578	20	11.9	cdp-diacylglycerol--glycerol-3-phosphate 3-phosphatidyltransferase	1817	20	1.41425e-68	0.71
contig_44386	20	13	---NA---	1552	0	NA
contig_50162	20	14.3	---NA---	1830	0	NA
contig_35625	20	23.1	coiled-coil domain containing 155	3871	20	2.05277e-12	0.4595
contig_36484	20	23.1	mitochondrial ribosomal protein l2	1190	20	6.66241e-76	0.7125
contig_41106	20	23.1	---NA---	755	0	NA
contig_46101	20	23.1	chondroitin synthase	3974	20	7.26889e-130	0.5595
contig_46770	20	25	xp_003753840 tumor suppressor p53-binding protein 1	1739	20	6.47216e-31	0.448
contig_45414	20	28	fuse-binding protein-interacting repressor siahbp1	1262	20	9.82221e-65	0.827
contig_51363	20	28	xp_001605933 bicaudal d-related protein homolog	4110	20	1.19465e-42	0.672
contig_34258	20	29.3	xp_781218 o-phosphoseryl-trna selenium transferase	731	20	2.70002e-10	0.6825
contig_44088	20	29.3	---NA---	1512	0	NA
contig_22406	20	34.1	---NA---	347	0	NA
contig_50156	20	34.1	xp_797096 pms1 protein homolog 1-like	3340	20	1.86965e-107	0.571
contig_51383	20	34.1	xp_003420115 nuclear pore complex protein nup98-nup96 isoform 2	7206	20	0	0.4515
contig_17686	20	35	elongation factor-1 alpha	1523	20	2.34627e-42	0.937
contig_37845	20	35.4	efn69579ataxin-2-like protein	2028	20	7.82164e-55	0.556
contig_47104	20	37.7	xp_001808745 knickkopf cg6217- partial	2437	20	1.18238e-84	0.704
contig_41964	20	37.9	xp_003410911 torsin-1a-interacting protein 1	1809	8	1.63383e-08	0.47
contig_43956	20	37.9	adg85661lectin b isoform 2	3270	7	1.76238e-09	0.4614
contig_46915	20	37.9	XP_002425660hypothetical protein Phum_PHUM213790	5046	2	2.24513e-14	0.435
contig_49422	20	37.9	sex-determining protein fem-1	2232	20	5.0846e-103	0.7375
contig_18643	20	38.2	xp_974344 fibrillin 2	2922	15	7.16618e-23	0.492
contig_41639	20	38.2	---NA---	957	0	NA
contig_50418	20	38.2	xp_974344 fibrillin 2	9131	20	0	0.7195
contig_50260	20	38.8	egi68287lipase maturation factor 2	2437	20	4.75607e-118	0.579
contig_18884	20	39	---NA---	910	0	NA
contig_32746	20	39	---NA---	940	0	NA
contig_39046	20	39	---NA---	545	0	NA
contig_40416	20	39	isoform c	1279	20	2.94193e-141	0.8025
contig_41577	20	39	---NA---	938	0	NA
contig_43013	20	39	---NA---	1234	0	NA
contig_46073	20	39	---NA---	553	0	NA
contig_46527	20	39	ada84471retinitis pigmentosa gtpase regulator protein 1	1931	20	3.45248e-12	0.383
contig_32415	20	39.2	---NA---	1333	0	NA
contig_32783	20	39.2	sphingomyelin phosphodiesterase 2	1653	20	1.46999e-69	0.5555
contig_33236	20	39.2	ap-3 complex subunit sigma-2-like	788	20	6.62789e-93	0.9075
contig_50670	20	39.2	---NA---	2061	0	NA
contig_18355	20	40.6	---NA---	669	0	NA
contig_1364	20	42.2	---NA---	593	0	NA
contig_50345	20	44	cab85963alpha glucosidase	3363	20	0	0.5675
contig_51615	20	44	efn81739hermansky-pudlak syndrome 3 protein	3562	20	1.05124e-47	0.4465
contig_36740	20	48.8	xp_003489022 cell growth regulator with ring finger domain protein 1-like	826	20	9.27689e-24	0.487
contig_39437	20	48.8	xp_001322629at hook motif family protein	787	4	8.51182e-08	0.44
contig_44998	20	48.8	tetratricopeptide repeat domain 30a1	2034	20	7.60048e-167	0.8365
contig_20004	20	48.9	---NA---	315	0	NA
contig_50899	20	52.9	slit protein	7153	20	0	0.6835
contig_35499	20	54.3	xp_003449118 peroxisomal membrane protein 11c-like	1630	20	2.6696e-31	0.5125
contig_36635	20	54.3	aco12061c10orf58 homolog precursor	1617	20	3.43541e-47	0.624
contig_47114	20	54.3	xp_002427738vacuolar protein sorting-associated	1150	20	3.23987e-64	0.529
contig_49718	20	54.3	---NA---	1319	0	NA
contig_50188	20	54.3	isoform b	1113	20	6.47616e-30	0.585
contig_44979	20	54.9	efn89132 ac transposable element-derived protein 4	806	19	2.95784e-11	0.4905
contig_49208	20	55.2	xp_970437 agap005961-pa	2608	20	2.81084e-132	0.7105
contig_31234	20	55.3	ehj77170 vacuolar protein sorting-associated protein	362	20	1.86926e-21	0.5635
contig_34540	20	55.3	---NA---	298	0	NA
contig_43190	20	55.3	aco12425deoxyribonuclease tatd	2643	20	1.73784e-121	0.8055
contig_26123	20	62.2	---NA---	651	0	NA
contig_42447	20	63.1	---NA---	950	0	NA
contig_52339	20	65.1	xp_002430009spectrin alpha	8461	20	0	0.8725
contig_48713	20	66.3	xp_002739326 smad-interacting and cpsf-like	3854	20	2.02017e-52	0.4985
contig_51179	20	66.7	serine protease	1772	20	4.25236e-70	0.5435
contig_37650	20	67.3	insect-derived growth factor-a-like protein	1757	20	4.74393e-114	0.6005
contig_46507	20	67.7	xp_003763022 nucleolar protein 6	2004	20	2.68932e-116	0.5535
contig_50807	20	68.2	add20080hypothetical conserved protein	6351	20	8.86056e-48	0.4655
contig_42446	20	71.7	---NA---	628	0	NA
contig_46848	20	71.7	---NA---	1833	0	NA
contig_51166	20	71.7	isoform b	6924	20	0	0.6775
contig_51871	20	71.7	isoform a	6181	20	9.88857e-28	0.777
contig_33561	20	72.5	xp_002721808 zinc finger protein 764-like	727	20	3.94934e-14	0.585
contig_50001	20	72.5	xp_003225726 serine threonine-protein phosphatase 4 regulatory subunit 1-like	5710	20	1.98395e-91	0.6685
contig_51336	20	72.5	isoform cra_a	3271	20	2.11967e-63	0.532
contig_43918	20	73.8	---NA---	434	0	NA
contig_50760	20	73.8	---NA---	1860	0	NA
contig_51524	20	73.8	xp_003743518 low quality protein: membrane-associated guanylate ww and pdz domain-containing protein 2-like	5660	20	3.38248e-176	0.59
contig_49427	20	75.6	eie20442arm repeat-containing protein	3204	20	0	0.5625
contig_33213	20	76.3	xp_788308 f-box lrr-repeat protein 5-like	609	20	4.14239e-20	0.6245
contig_48851	20	76.3	subfamily member 1	1457	20	1.06729e-28	0.8515
contig_51171	20	76.5	zgc:92345 protein	3305	20	1.06793e-54	0.816
contig_33310	20	79.3	---NA---	687	0	NA
contig_35155	20	79.3	---NA---	427	0	NA
contig_48962	20	79.3	---NA---	4830	0	NA
contig_29274	20	79.8	---NA---	1189	0	NA
contig_46893	20	79.8	egi68386mif4g domain-containing protein b	3670	20	2.03271e-78	0.5525
contig_51964	20	80.4	xp_003425730 pyridoxal-dependent decarboxylase domain-containing protein 1-like isoform 2	3288	20	5.87394e-138	0.5665
contig_39509	20	81.8	---NA---	957	0	NA
contig_47289	20	81.8	---NA---	1507	0	NA
contig_51330	20	83.4	egi57188rims-binding protein 2	2977	20	1.69293e-112	0.7555
contig_42820	20	84	---NA---	2788	0	NA
contig_48510	20	84.4	isoform c	5506	20	9.66953e-27	0.538
contig_34662	20	85.8	xp_003213353 vesicle transport protein use1-like isoform 1	1259	20	5.42015e-31	0.536
contig_45662	20	85.8	aaq22771serine proteinase inhibitor	1309	20	5.70896e-47	0.5005
contig_47077	20	88.5	heat shock protein 67b2	2881	20	8.05952e-19	0.634
contig_37802	20	90.9	xp_392444 jnk-interacting protein 1	1390	20	1.51049e-85	0.848
contig_21214	20	93.6	---NA---	275	0	NA
contig_51057	20	93.6	---NA---	2036	0	NA
contig_46831	20	93.7	abw81469tetraspanins-like protein cd63	1569	20	3.45589e-113	0.5305
contig_37905	20	93.9	---NA---	1503	0	NA
contig_48216	20	93.9	sjogren syndrome antigen a2 ( ribonucleoprotein autoantigen ss-a ro)	3701	20	6.24092e-43	0.451
contig_37244	20	96.9	---NA---	510	0	NA
contig_18295	20	104	XP_002027849GL16282	978	18	1.88476e-11	0.6244
contig_44637	20	104	heat shock protein 83	1021	20	5.18817e-84	0.663
contig_35895	20	104.3	tbc1 domain member 10b	3322	20	1.08923e-107	0.7365
contig_50372	20	104.3	xp_001628921 protein	2854	14	1.96758e-09	0.5407
contig_43673	20	106.5	xp_001951396 bestrophin-3-like	862	20	2.87856e-63	0.7095
contig_29450	20	106.8	---NA---	712	0	NA
contig_37309	20	106.8	splicing factor 45-like	1381	20	1.2268e-79	0.5435
contig_38172	21	0	xp_798324 atp synthase subunit mitochondrial-like	876	20	3.19559e-49	0.6685
contig_40239	21	0	high-mobility group 20b	3161	20	2.1289e-28	0.64
contig_44071	21	0	proteasome ( macropain) 26s non- 5	2796	20	2.54239e-78	0.507
contig_50347	21	0	cytochrome p450	1797	20	0	0.651
contig_31248	21	2.8	efn73097transmembrane and ubiquitin-like domain-containing protein 2	1816	20	7.33207e-25	0.48
contig_48752	21	2.8	ehj68673integrin alpha 2	2672	20	3.40824e-32	0.553
contig_49488	21	2.8	a8x3a7 ame: full=integrin alpha pat-2 ame: full=paralyzed arrest at two-fold protein 2 flags: precursor	3618	20	2.31543e-34	0.44
contig_45905	21	4.2	kiaa0859 protein	2083	20	1.12849e-157	0.613
contig_51837	21	4.2	aai67349mgc147163 protein	2696	20	0	0.772
contig_44132	21	7.1	si:rp71- protein	1286	20	1.35024e-101	0.841
contig_44798	21	7.1	ankyrin repeat and fyve domain containing 1	2269	20	1.74603e-175	0.6015
contig_47131	21	7.1	---NA---	906	0	NA
contig_49314	21	7.1	xp_966564 thyroglobulin	2426	20	9.7635e-39	0.436
contig_35640	21	7.4	---NA---	1119	0	NA
contig_42028	21	16.3	---NA---	610	0	NA
contig_23679	21	16.8	sodium-dependent phosphate transporter	551	20	2.55349e-22	0.5925
contig_23679	21	16.8	sodium-dependent phosphate transporter	551	20	2.55349e-22	0.5925
contig_28128	21	16.8	---NA---	420	0	NA
contig_48999	21	16.8	---NA---	1005	0	NA
contig_31892	21	17.5	---NA---	424	0	NA
contig_51079	21	17.5	bicoid stability factor	4668	20	2.35185e-143	0.5705
contig_51949	21	17.5	class b secretin-like g-protein coupled receptor	4258	20	4.7009e-58	0.43
contig_40004	21	20.1	retinol retinaldehyde reductase	2430	20	2.70501e-97	0.585
contig_42946	21	20.1	xp_002738952 pitrilysin metallepetidase 1-like	2338	20	2.99598e-154	0.6885
contig_47262	21	20.1	myostatin 1b	2162	20	5.35411e-134	0.668
contig_48927	21	20.4	---NA---	1132	0	NA
contig_50006	21	20.9	importin 9	5407	20	3.44687e-178	0.665
contig_32278	21	23.9	---NA---	774	0	NA
contig_19711	21	26	---NA---	437	0	NA
contig_30265	21	26	---NA---	4896	0	NA
contig_32577	21	26	---NA---	526	0	NA
contig_43287	21	26.2	np_001157387 homolog 11	1064	20	3.43468e-33	0.644
contig_45564	21	26.3	xp_002431226dna double-strand break repair rad50	1657	6	7.94179e-15	0.47
contig_29404	21	28.5	---NA---	395	0	NA
contig_50491	21	28.5	xp_001809957 ecdysone-inducible gene e1 cg32356-pa	1859	20	1.10831e-76	0.516
contig_19638	21	28.8	---NA---	782	0	NA
contig_50635	21	29.4	ddrgk_droan ame: full=ddrgk domain-containing protein 1 flags: precursor	1521	20	1.9185e-36	0.801
contig_32255	21	30	aby66598pyruvate kinase 3	1808	20	0	0.8105
contig_46513	21	30	class member 2	5398	20	0	0.6425
contig_19405	21	32.6	---NA---	596	0	NA
contig_48789	21	32.6	cell division cycle associated 7-like	2066	20	7.99877e-47	0.8305
contig_47075	21	33	xp_974658 agap012587-pa	2058	20	2.33049e-22	0.5935
contig_39846	21	36	efn83857sulfotransferase 1c4	1287	20	5.20281e-53	0.5175
contig_9341	21	36	---NA---	321	0	NA
contig_31222	21	37.9	cytochrome p450	642	20	3.17229e-24	0.594
contig_47637	21	37.9	cell cycle progression	1977	20	9.93181e-39	0.5215
contig_38456	21	39.4	zinc finger	1155	20	1.88882e-112	0.7665
contig_41549	21	39.6	xp_971079 cg4611 cg4611-pa	2353	20	1.91801e-108	0.544
contig_39333	21	39.9	---NA---	1021	0	NA
contig_51488	21	39.9	isoform a	5864	20	0	0.8685
contig_45446	21	40.3	h+ lysosomal v1 subunit a	2626	20	0	0.906
contig_49589	21	40.3	aek21832cytochrome p450	2058	20	5.09635e-86	0.5775
contig_51887	21	41	---NA---	3389	0	NA
contig_42967	21	41.1	xp_001863511eukaryotic peptide chain release factor gtp-binding subunit	4090	20	1.00263e-166	0.598
contig_44079	21	41.1	aak58479microneme protein 12	3703	18	4.35216e-20	0.3989
contig_52294	21	41.1	fetal alzheimer falz	9838	20	1.23921e-112	0.537
contig_42775	21	41.8	---NA---	577	0	NA
contig_51009	21	45.4	hook homolog 3	3519	20	5.59856e-102	0.6895
contig_51941	21	45.4	---NA---	4573	0	NA
contig_30929	21	45.9	udp-galactose transporter	1733	20	5.91887e-93	0.69
contig_32615	21	45.9	---NA---	1263	0	NA
contig_49780	21	45.9	brain tumor protein	8904	20	0	0.651
contig_51344	21	48.4	XP_002610046hypothetical protein BRAFLDRAFT_129235	2529	20	1.29289e-49	0.588
contig_41170	21	49.3	peptidyl-trna hydrolase 2	1309	20	1.07666e-45	0.6925
contig_51905	21	50.2	XP_002604028hypothetical protein BRAFLDRAFT_71682	4211	20	2.92983e-36	0.564
contig_38858	21	50.4	peroxisomal biogenesis factor 6	2848	20	1.90436e-113	0.691
contig_47901	21	50.4	---NA---	1106	0	NA
contig_48968	21	50.4	---NA---	1893	0	NA
contig_49443	21	50.4	dna mismatch repair protein	2875	20	2.3859e-180	0.7405
contig_45838	21	50.7	---NA---	1431	0	NA
contig_47973	21	50.7	xp_001605084 cyclin-y-like isoform 1	2262	20	1.30264e-138	0.798
contig_49281	21	50.7	serum response factor-binding protein 1	2015	16	2.52616e-13	0.5431
contig_50663	21	51	ehj77837 4-nitrophenylphosphatase	2052	20	6.46769e-57	0.6685
contig_43375	21	52.7	---NA---	728	0	NA
contig_48915	21	52.7	isoform c	3544	20	0	0.785
contig_34272	21	52.9	xp_001605881 n-acetyltransferase 9-like	949	20	7.15273e-53	0.7125
contig_20024	21	57.5	xp_780021 zinc metalloproteinase nas-13-like isoform 1	564	20	1.38854e-10	0.509
contig_33550	21	59.2	---NA---	625	0	NA
contig_43109	21	59.2	---NA---	1781	0	NA
contig_22426	21	61.9	---NA---	378	0	NA
contig_45721	21	66.7	peroxisomal -enoyl- isomerase	1272	20	2.88889e-64	0.628
contig_49044	21	66.7	actin binding	4424	20	0	0.8455
contig_48692	21	66.8	leucine tumor suppressor isoform cra_a	4820	20	1.12504e-47	0.4865
contig_36999	21	74.3	xp_003705250 trna-specific adenosine deaminase 2-like	435	20	3.03264e-28	0.7255
contig_39790	21	74.3	single-strand selective monofunctional uracil dna glycosylase	449	20	3.65762e-21	0.6675
contig_15217	21	76.4	xp_003389810 werner syndrome atp-dependent helicase partial	270	16	5.49832e-13	0.6156
contig_43852	21	76.4	---NA---	577	0	NA
contig_49541	21	76.4	wrn protein	2313	20	1.86127e-140	0.649
contig_80200	21	78.5	---NA---	213	0	NA
contig_42664	21	79.6	---NA---	644	0	NA
contig_50018	21	79.6	chromosome 14 open reading frame 119	4114	20	5.05841e-17	0.6375
contig_46753	21	80.7	xp_001506895 e3 ubiquitin-protein ligase shprh-like	1490	20	3.22439e-105	0.7025
contig_49296	21	82.1	add20055h cysteine-type endopeptidase	1735	11	1.00083e-07	0.5773
contig_51489	21	84.8	XP_967351PREDICTED: similar to conserved hypothetical protein	5278	4	2.69847e-10	0.48
contig_49287	21	86.5	asparagine-linked glycosylation 6 homolog ( alpha- -glucosyltransferase)	2315	20	1.13364e-129	0.6145
contig_48622	21	88.4	efn82854iws1-like protein	3789	20	1.91415e-55	0.672
contig_24550	21	89.4	---NA---	453	0	NA
contig_31939	21	89.4	---NA---	377	0	NA
contig_40988	21	89.5	xp_002920090 upf0536 protein c12orf66-like	1847	20	1.93974e-73	0.6485
contig_47902	22	0	isoform a	1804	20	4.0605e-76	0.7165
contig_51547	22	0.1	---NA---	4822	0	NA
contig_30576	22	0.4	---NA---	568	0	NA
contig_18626	22	0.5	---NA---	1215	0	NA
contig_24660	22	5.1	---NA---	346	0	NA
contig_37249	22	5.1	xp_001605343 methyltransferase-like protein 22-like	823	20	7.4632e-58	0.617
contig_50623	22	5.1	rna-binding protein 45-like isoform 2	3590	20	1.28254e-85	0.5895
contig_43566	22	5.3	---NA---	2369	0	NA
contig_37628	22	6.5	efn60531u2-associated protein sr140	1116	20	1.28954e-86	0.6655
contig_110692	22	6.6	---NA---	474	0	NA
contig_35851	22	7.8	xp_002161915 chromosome 21 open reading frame 29	2710	20	1.84081e-25	0.403
contig_41345	22	7.8	---NA---	1988	0	NA
contig_51619	22	7.8	aci46952cyclin b	3344	11	9.64458e-96	0.4436
contig_21245	22	7.9	---NA---	770	0	NA
contig_48180	22	7.9	aci46952cyclin b	3333	3	4.81961e-172	0.5367
contig_51569	22	7.9	xp_003486732 microtubule-actin cross-linking factor 1-like	3283	20	2.97038e-65	0.7055
contig_51917	22	7.9	efn62471bullous pemphigoid antigen isoforms 6 9 10	10060	20	0	0.767
contig_33291	22	8	efn62471bullous pemphigoid antigen isoforms 6 9 10	2562	20	0	0.5975
contig_48761	22	8	---NA---	1555	0	NA
contig_50290	22	8	efn62471bullous pemphigoid antigen isoforms 6 9 10	2654	20	1.43943e-99	0.54
contig_52251	22	8	xp_973767 kakapo	3929	20	1.45595e-106	0.546
contig_50945	22	9.1	rho gtpase regulating	5747	20	7.07596e-105	0.562
contig_52229	22	9.1	xp_001604348 nucleolar pre-ribosomal-associated protein 1-like	5655	20	1.80915e-28	0.433
contig_34931	22	11	xp_003493894 dolichyldiphosphatase 1-like	1700	20	1.8012e-78	0.737
contig_44403	22	12.1	aco12127endoplasmic reticulum-golgi intermediate compartment protein 1	2175	20	1.02868e-92	0.7615
[truncated: 1,962 more rows]
