# Supplementary material for: QTL for white spot syndrome virus resistance and the sex-determining locus in the Indian black tiger shrimp (Penaeus monodon)
Source: BMC Genomics. 2014 Aug 28;15(1):731. doi: 10.1186/1471-2164-15-731 (PMC4158065; doi:10.1186/1471-2164-15-731)
Supplement: Supplementary file 2 — Additional file 2: Map position and tests for association with sex for transcribed SNPs on LG30. LG, linkage group. cM, position of SNP on linkage group in centimorgans. GeneID, closest homology to contig from BLAST. df, degrees of freedom. **, P < 0.01 after Bonferroni correction. ***, P < 0.001 after Bonferroni correction. (XLSX 17 KB) [file 12864_2014_6416_MOESM2_ESM.xlsx]

## Sheet: Sheet1
SNP	LG	cM	GeneID	chi-test	df	P-value
19309_961	30	0	xp_002731075 homolog 1-like	0.22669	1	0.366011
36636_348	30	0.2	---NA---	0.891059	1	0.654809
23349_3212	30	0.5	gamma complex associated protein 3	0.23806	1	0.374389
41256_886	30	0.5	riken cdna isoform cra_a	0.279472	1	0.402952
49686_2472	30	0.5	xp_003486436 cadherin-87a-like	0.99925886622	1	0.68251009298
48456_696	30	0.5	xp_001605047 cadherin-87a-like	0.999448	1	0.682556
39659_639	30	2.7	---NA---	0.154577	1	0.305801
51300_2430	30	2.7	---NA---	0.773705	1	0.620927
20532_141	30	2.7	---NA---	0.99992561445	1	0.68267149234
46332_1591	30	4.6	---NA---	0.714816	1	0.60215
48621_1277	30	6.7	recq-mediated genome instability protein 1	0.974463	1	0.67643
19607_130	30	8.4	---NA---	0.501971	1	0.521365
50535_1348	30	21.7	isoform g	2.0956e-08	1	0.000115503	**
37198_167	30	21.9	efn85822elks rab6-interacting cast family member 1	0.534736	1	0.535377
47312_638	30	23.5	xp_002403064ribosomal pseudouridine	4.7633691012e-013	1	5.5067730595e-007	***
45970_8144	30	23.5	yes-associated protein 1	0.542032	1	0.538408
45519_1645	30	24	superkiller viralicidic activity 2-like 2	0.0025187	1	0.0400264
34355_176	30	24.2	---NA---	0.95729288929	1	0.6721301239
18381_268	30	25	fad dependent oxidoreductase	0.993888	1	0.681206
40345_523	30	25.6	---NA---	0.370821	1	0.457443
79700_630	30	27.8	---NA---	0.00236089	1	0.0387532
44080_3589	30	30.5	efn74319protein phosphatase ptc7-like protein	0.990152	1	0.680295
21959_120	30	30.6	xp_395563 ap-3 complex subunit delta-1	1.00991e-07	1	0.00025356
47599_138	30	30.6	xp_003453304 tonsoku-like	0.962653	1	0.673481
9713_80	30	31.1	---NA---	0.262419	1	0.391537
49920_1185	30	31.1	adaptor-related protein complex delta 1 subunit	0.4676263113	1	0.50591879213
26103_123	30	31.1	---NA---	0.99998797685	1	0.68268658287
48575_3114	30	31.5	---NA---	6.51661e-14	1	2.03681e-07	***
47683_1359	30	32.1	efn74593protein c1orf9-like protein	5.72972e-07	1	0.000603958
32991_508	30	34.1	---NA---	2.78598e-13	1	4.21143e-07	***
39819_616	30	34.1	integrin alpha-ps	0.0153524	1	0.0986092
46684_491	30	34.1	xp_623648 cdk5 and abl1 enzyme substrate 1-like isoform 2	0.365544	1	0.454557
33307_1297	30	40.2	xp_001599241 general transcription factor iih subunit 2-like	0.0206601	1	0.114291
46429_3013	30	40.2	fgfr1 oncogene partner 2	0.0454158	1	0.168759
46424_469	30	40.2	zinc finger ccch-type containing 14	0.972192	1	0.675866
38369_35	30	40.5	---NA---	0.00104388	1	0.0257745
51736_978	30	41	---NA---	1.64962e-05	1	0.00324064
40839_239	30	41	---NA---	0.52451403214	1	0.5310775495
32864_474	30	41	rad1 homolog ( pombe)	0.643814	1	0.577667
49245_2916	30	43.5	protein G7-c-like and von-Williebrand factor A domain-containing protein7	5.91892e-98	1	1.94116e-49	***
49087_997	30	43.5	np_507118protein oac-6	1.1104276394e-035	1	2.6587970796e-018	***
18256_361	30	43.5	---NA---	0.67731935598	1	0.58948867468
45489_1550	30	43.8	hypothetical protein isoform b	4.65304e-07	1	0.000544262
49482_526	30	44.3	---NA---	2.11149e-47	1	3.66635e-24	***
52256_4933	30	44.3	efx74599carboxylase:pyruvate acetyl-coa propionyl-	0.0050021468656	1	0.056384058643
47594_65	30	44.3	isoform b similar to parkin	0.36847032115	1	0.45616074295
43522_2279	30	44.3	fem-1 homolog c ( )	0.913179	1	0.660728
48571_1638	30	44.8	hypothetical protein isoform b and ubiquitin-protein ligase MARCH2	1.88481e-22	1	1.0954e-11	***
46782_1391	30	44.9	xp_972897 agap009788-pa	3.05745e-12	1	1.39515e-06	***
37579_365	30	44.9	---NA---	3.0654e-07	1	0.000441757
35729_772	30	44.9	tetratricopeptide repeat domain 36	0.90144217952	1	0.65760469603
23103_77	30	46.4	---NA---	9.35619e-13	1	7.71773e-07	***
44735_907	30	46.7	methyl- -binding domain protein 4	1.05223e-08	1	8.18457e-05	**
20913_362	30	46.7	---NA---	0.244205	1	0.378815
30991_172	30	46.7	---NA---	0.467707	1	0.505956
44783_75	30	48.7	aco11579coiled-coil domain-containing protein 94	0.95604256116	1	0.67181403023
21957_45	30	49.4	3-hydroxybutyrate dehydrogenase	2.5337251423e-012	1	1.2700470556e-006	***
3633_15	30	49.7	---NA---	2.41892e-07	1	0.00039242
38128_1966	30	49.7	---NA---	2.56778e-07	1	0.000404314
51281_1727	30	49.7	xp_003707785 run domain beclin-1 interacting and cystein-rich containing	5.98485e-05	1	0.00617252
39892_258	30	49.7	---NA---	0.0129168	1	0.0904866
30328_553	30	49.7	---NA---	0.11635789425	1	0.26698128144
51756_2283	30	49.7	zp_07727751lpxtg-motif cell wall anchor domain protein	0.39714	1	0.47143
49007_1345	30	49.7	---NA---	0.92744982631	1	0.66447353597
45924_1799	30	49.7	atp-binding cassette sub-family a member 3	0.998967	1	0.682439
47258_101	30	49.7	---NA---	0.99983980277	1	0.68265072599
45426_3659	30	58.7	xp_969710 cg4733 cg4733-pa	0.000191643	1	0.0110452
9268_353	30	59.5	---NA---	1.13005e-08	1	8.48183e-05	**
113526_122	30	59.5	---NA---	2.42782e-08	1	0.000124322	**
38738_714	30	59.5	aldehyde dehydrogenase 8 member a1	0.0119788	1	0.0871527
42986_429	30	63	acm89179sarcoplasmic calcium-binding protein	0.0463413	1	0.170443
88537_221	30	63.2	---NA---	0.992685	1	0.680913
42202_959	30	64.7	short-chain dehydrogenase reductase sdr	1.33652e-09	1	2.91694e-05	**
21917_158	30	68.6	---NA---	0.237946	1	0.374307
41793_663	30	72.3	---NA---	0.686346	1	0.59259
47068_1058	30	72.4	xp_001629712 protein	0.998742	1	0.682385
41878_4175	30	75.2	xp_001641553 protein	0.88609	1	0.653461
47442_1873	30	75.2	microtubule binding	0.98437303712	1	0.67887844677
42999_3315	30	75.2	coatomer subunit beta	0.993011	1	0.680992
23319_244	30	75.6	---NA---	0.380454	1	0.46264
51299_1729	30	77.3	xp_001603193 breast carcinoma-amplified sequence 3 homolog isoform 1	0.995266	1	0.681541
51817_4629	30	77.9	---NA---	0.34432	1	0.442654
36140_598	30	80.9	adk63101thrombospondin protein	0.992396	1	0.680842
23564_126	30	81.6	---NA---	0.94992595217	1	0.67026185374
45102_1218	30	81.6	glutaminyl-trna synthetase	0.973769	1	0.676258
52368_3088	30	84.5	---NA---	0.219594	1	0.36065
23389_459	30	84.5	xp_002759348 angiopoietin-1	0.36615	1	0.45489
43054_593	30	84.5	---NA---	0.834702	1	0.639084
46847_1631	30	85	---NA---	0.102286	1	0.250897
46816_1466	30	85	ejd02417aaa family atpase	0.94784233219	1	0.66973087817
